# Supplementary material for: 2-[(Ferrocen-1-yl)(hy­droxy)meth­yl]prop-2-ene­nitrile
Source: Acta Crystallogr Sect E Struct Rep Online. 2013 Nov 20;69(Pt 12):m669. doi: 10.1107/S1600536813031218 (PMC3885001; doi:10.1107/S1600536813031218)
Supplement: Supplementary file 1 [file e-69-0m669-sup1.cif]

##############################################################################
#                                                                            #
# This CIF contains the data in a paper accepted for publication in          #
# Acta Crystallographica Section E. It conforms to the requirements of       #
# Notes for Authors for Acta Crystallographica Section E, and has been       #
# peer reviewed under the auspices of the IUCr Commission on Journals.       #
#                                                                            #
# Full details of the Crystallographic Information File format               #
# are given in the paper "The Crystallographic Information File (CIF):       #
# a New Standard Archive File for Crystallography" by S. R. Hall, F. H.      #
# Allen and I. D. Brown [Acta Cryst. (1991), A47, 655-685].                  #
#                                                                            #
# The current version of the core CIF dictionary is obtainable from          #
# ftp://ftp.iucr.org/pub/cif_core.dic.                                       #
#                                                                            #
# Software is freely available for graphical display of the structure(s)     #
# in this CIF. For information consult the CIF software page                 #
# http://www.iucr.org/resources/cif/software.                                #
#                                                                            #
# This file may be used for bona fide research purposes within the           #
# scientific community so long as proper attribution is given to the journal # 
# article from which it was obtained.                                        #
#                                                                            #
##############################################################################
data_I
_audit_creation_method     SHELXL-2013
_database_code_depnum_ccdc_archive     'CCDC 971855'
_chemical_name_systematic
;
2-[(Ferrocen-1-yl)(hydroxy)methyl]prop-2-enenitrile
;
_chemical_name_common     ?
_chemical_formula_moiety     'C14 H13 Fe N O'
_chemical_formula_sum     'C14 H13 Fe N O'
_chemical_formula_iupac     '[Fe (C5 H5) (C9 H8 N O)]'
_chemical_formula_weight     267.10
_chemical_melting_point     ?
_shelx_space_group_comment
;
The symmetry employed for this shelxl refinement is uniquely defined
by the following loop, which should always be used as a source of
symmetry information in preference to the above space-group names.
They are only intended as comments.
;
_space_group_crystal_system     triclinic
_space_group_name_H-M_alt     'P -1'
_space_group_name_Hall     '-P 1'
loop_
    _space_group_symop_operation_xyz
    'x, y, z'
    '-x, -y, -z'
_cell_length_a     7.4317(15)
_cell_length_b     8.0137(16)
_cell_length_c     10.083(2)
_cell_angle_alpha     92.09(3)
_cell_angle_beta     93.81(3)
_cell_angle_gamma     101.09(3)
_cell_volume     587.3(2)
_cell_formula_units_Z     2
_cell_measurement_reflns_used     5048
_cell_measurement_theta_min     2.6
_cell_measurement_theta_max     24.8
_cell_measurement_temperature     292(2)
_exptl_crystal_description     block
_exptl_crystal_colour     colourless
_exptl_crystal_size_max     0.22
_exptl_crystal_size_mid     0.20
_exptl_crystal_size_min     0.18
_exptl_crystal_density_diffrn     1.511
_exptl_crystal_density_meas     ?
_exptl_crystal_density_method     'not measured'
_exptl_crystal_F_000     276
_exptl_absorpt_coefficient_mu     1.264
_exptl_absorpt_correction_type     none
_exptl_absorpt_process_details     ?
_shelx_estimated_absorpt_T_min     ?
_shelx_estimated_absorpt_T_max     ?
_exptl_absorpt_correction_T_min     ?
_exptl_absorpt_correction_T_max     ?
_exptl_special_details     ?
_diffrn_ambient_temperature     292(2)
_diffrn_radiation_type     MoK\a
_diffrn_radiation_wavelength     0.71073
_diffrn_radiation_source     'fine-focus sealed tube'
_diffrn_measurement_device_type     'Bruker SMART APEX CCD area-detector'
_diffrn_measurement_method     '\w scans'
_diffrn_detector_area_resol_mean     ?
_diffrn_reflns_number     6351
_diffrn_reflns_av_R_equivalents     0.0284
_diffrn_reflns_theta_min     2.027
_diffrn_reflns_theta_max     28.050
_diffrn_reflns_theta_full     25.000
_diffrn_measured_fraction_theta_max     0.942
_diffrn_measured_fraction_theta_full     0.990
_diffrn_reflns_limit_h_min     -9
_diffrn_reflns_limit_h_max     9
_diffrn_reflns_limit_k_min     -10
_diffrn_reflns_limit_k_max     10
_diffrn_reflns_limit_l_min     -13
_diffrn_reflns_limit_l_max     13
_refine_special_details     ?
_reflns_number_total     2683
_reflns_number_gt     2481
_reflns_threshold_expression     I>2\s(I)
_refine_ls_structure_factor_coef     Fsqd
_refine_ls_matrix_type     full
_refine_ls_R_factor_all     0.0439
_refine_ls_R_factor_gt     0.0413
_refine_ls_wR_factor_gt     0.1096
_refine_ls_wR_factor_ref     0.1119
_refine_ls_goodness_of_fit_ref     1.061
_refine_ls_restrained_S_all     1.065
_refine_ls_number_reflns     2683
_refine_ls_number_parameters     160
_refine_ls_number_restraints     3
_refine_ls_hydrogen_treatment     constr
_refine_ls_weighting_scheme     calc
_refine_ls_weighting_details
;
 w=1/[\s^2^(Fo^2^)+(0.0721P)^2^+0.1430P]
 where P=(Fo^2^+2Fc^2^)/3
;
_atom_sites_solution_hydrogens     geom
_atom_sites_solution_primary     ?
_atom_sites_solution_secondary     ?
_refine_ls_shift/su_max     0.001
_refine_ls_shift/su_mean     0.000
_refine_diff_density_max     0.775
_refine_diff_density_min     -0.512
_refine_ls_extinction_method     none
_refine_ls_extinction_coef     .
loop_
    _atom_type_symbol
    _atom_type_description
    _atom_type_scat_dispersion_real
    _atom_type_scat_dispersion_imag
    _atom_type_scat_source
    'C' 'C' 0.0033 0.0016
                         'International Tables Vol C Tables 4.2.6.8 and 6.1.1.4'
    'H' 'H' 0.0000 0.0000
                         'International Tables Vol C Tables 4.2.6.8 and 6.1.1.4'
    'N' 'N' 0.0061 0.0033
                         'International Tables Vol C Tables 4.2.6.8 and 6.1.1.4'
    'O' 'O' 0.0106 0.0060
                         'International Tables Vol C Tables 4.2.6.8 and 6.1.1.4'
    'Fe' 'Fe' 0.3463 0.8444
                         'International Tables Vol C Tables 4.2.6.8 and 6.1.1.4'
_computing_data_collection     'SMART (Bruker, 2001)'
_computing_cell_refinement     'SAINT (Bruker, 2001)'
_computing_data_reduction     'SAINT (Bruker, 2001)'
_computing_structure_solution     'SHELXS97 (Sheldrick, 2008)'
_computing_structure_refinement     'SHELXL2013 (Sheldrick, 2008)'
_computing_molecular_graphics
;
ORTEP-3 for Windows (Farrugia, 2012) and PLATON (Spek, 2009)
;
_computing_publication_material
;
SHELXL2013 (Sheldrick, 2008) and PLATON (Spek, 2009)
;
loop_
    _atom_site_type_symbol
    _atom_site_label
    _atom_site_fract_x
    _atom_site_fract_y
    _atom_site_fract_z
    _atom_site_U_iso_or_equiv
    _atom_site_adp_type
    _atom_site_calc_flag
    _atom_site_occupancy
    _atom_site_disorder_assembly
    _atom_site_disorder_group
    Fe Fe1 0.12344(3) 0.78280(3) 0.68844(3) 0.03652(14) Uani d 1 . .
    O O1 0.1780(3) 1.2232(3) 0.8242(3) 0.0630(7) Uani d 0.744(4) A 1
    H H1 0.0808 1.1576 0.8334 0.094 Uiso calc 0.744(4) A 1
    O O1' 0.3410(9) 1.0729(9) 0.9630(6) 0.0630(7) Uani d 0.256(4) A 2
    H H1' 0.4204 1.0145 0.9653 0.094 Uiso calc 0.256(4) A 2
    N N1 0.7948(3) 1.1554(3) 0.8583(3) 0.0685(7) Uani d 1 . .
    C C1 -0.0590(3) 0.7684(3) 0.8309(2) 0.0469(5) Uani d 1 . .
    H H1A -0.0533 0.8494 0.9070 0.056 Uiso calc 1 . .
    C C2 -0.1490(3) 0.7765(3) 0.7047(3) 0.0495(5) Uani d 1 . .
    H H2 -0.2169 0.8643 0.6770 0.059 Uiso calc 1 . .
    C C3 -0.1239(4) 0.6360(4) 0.6253(3) 0.0580(7) Uani d 1 . .
    H H3 -0.1711 0.6094 0.5323 0.070 Uiso calc 1 . .
    C C4 -0.0192(4) 0.5410(3) 0.7013(3) 0.0592(7) Uani d 1 . .
    H H4 0.0191 0.4364 0.6713 0.071 Uiso calc 1 . .
    C C5 0.0208(4) 0.6227(3) 0.8283(3) 0.0529(6) Uani d 1 . .
    H H5 0.0925 0.5850 0.9025 0.063 Uiso calc 1 . .
    C C6 0.3135(3) 0.9999(3) 0.7279(2) 0.0370(4) Uani d 1 . .
    C C7 0.2271(3) 0.9998(3) 0.5987(2) 0.0500(6) Uani d 1 . .
    H H7 0.1574 1.0840 0.5659 0.060 Uiso calc 1 . .
    C C8 0.2586(4) 0.8557(4) 0.5254(3) 0.0637(8) Uani d 1 . .
    H H8 0.2132 0.8225 0.4329 0.076 Uiso calc 1 . .
    C C9 0.3633(4) 0.7675(4) 0.6070(3) 0.0597(7) Uani d 1 . .
    H H9 0.4043 0.6625 0.5817 0.072 Uiso calc 1 . .
    C C10 0.3985(3) 0.8559(3) 0.7331(3) 0.0467(5) Uani d 1 . .
    H H10 0.4685 0.8232 0.8104 0.056 Uiso calc 1 . .
    C C11 0.3231(3) 1.1352(3) 0.8366(2) 0.0400(4) Uani d 1 . .
    H H11 0.3218 1.0822 0.9227 0.048 Uiso calc 0.744(4) A 1
    H H11' 0.2147 1.1880 0.8276 0.048 Uiso calc 0.256(4) A 2
    C C12 0.4964(3) 1.2685(3) 0.8351(2) 0.0438(5) Uani d 1 . .
    C C13 0.6643(3) 1.2065(3) 0.8478(2) 0.0464(5) Uani d 1 . .
    C C14 0.5015(4) 1.4309(4) 0.8248(4) 0.0779(10) Uani d 1 . .
    H H14A 0.6141 1.5058 0.8257 0.093 Uiso calc 1 . .
    H H14B 0.3927 1.4719 0.8165 0.093 Uiso calc 1 . .
loop_
    _atom_site_aniso_label
    _atom_site_aniso_U_11
    _atom_site_aniso_U_22
    _atom_site_aniso_U_33
    _atom_site_aniso_U_12
    _atom_site_aniso_U_13
    _atom_site_aniso_U_23
    Fe1 0.02602(18) 0.0411(2) 0.03825(19) -0.00367(12) 0.00291(12) 0.00018(12)
    O1 0.0324(11) 0.0528(13) 0.103(2) 0.0050(9) 0.0150(11) -0.0021(12)
    O1' 0.0324(11) 0.0528(13) 0.103(2) 0.0050(9) 0.0150(11) -0.0021(12)
    N1 0.0404(12) 0.0762(16) 0.0859(17) 0.0112(11) -0.0096(11) -0.0092(13)
    C1 0.0379(11) 0.0524(13) 0.0459(12) -0.0047(10) 0.0120(9) 0.0006(9)
    C2 0.0257(10) 0.0587(14) 0.0610(14) -0.0013(9) 0.0059(9) 0.0095(11)
    C3 0.0390(12) 0.0699(17) 0.0520(13) -0.0194(11) 0.0021(10) -0.0081(12)
    C4 0.0482(14) 0.0414(12) 0.0826(18) -0.0087(10) 0.0201(13) -0.0034(12)
    C5 0.0424(12) 0.0532(14) 0.0602(14) -0.0018(10) 0.0081(10) 0.0183(11)
    C6 0.0262(9) 0.0397(10) 0.0420(10) -0.0015(7) 0.0018(7) 0.0044(8)
    C7 0.0408(12) 0.0600(14) 0.0424(11) -0.0091(10) 0.0014(9) 0.0140(10)
    C8 0.0546(16) 0.0820(19) 0.0410(12) -0.0224(14) 0.0153(11) -0.0083(12)
    C9 0.0375(12) 0.0615(16) 0.0745(18) -0.0049(11) 0.0198(12) -0.0197(13)
    C10 0.0261(9) 0.0467(12) 0.0640(14) 0.0007(8) 0.0004(9) -0.0024(10)
    C11 0.0301(10) 0.0391(10) 0.0482(11) -0.0006(8) 0.0059(8) 0.0035(8)
    C12 0.0311(10) 0.0427(11) 0.0547(12) 0.0002(8) 0.0035(9) -0.0022(9)
    C13 0.0321(11) 0.0499(12) 0.0521(12) -0.0022(9) -0.0008(9) -0.0052(9)
    C14 0.0422(14) 0.0460(15) 0.143(3) -0.0022(12) 0.0181(17) 0.0090(17)
_geom_special_details
;
 All esds (except the esd in the dihedral angle between two l.s. planes)
 are estimated using the full covariance matrix.  The cell esds are taken
 into account individually in the estimation of esds in distances, angles
 and torsion angles; correlations between esds in cell parameters are only
 used when they are defined by crystal symmetry.  An approximate (isotropic)
 treatment of cell esds is used for estimating esds involving l.s. planes.
;
loop_
    _geom_bond_atom_site_label_1
    _geom_bond_atom_site_label_2
    _geom_bond_site_symmetry_2
    _geom_bond_distance
    _geom_bond_publ_flag
    Fe1 C6 . 2.027(2) ?
    Fe1 C5 . 2.029(2) ?
    Fe1 C8 . 2.029(3) ?
    Fe1 C10 . 2.030(2) ?
    Fe1 C1 . 2.031(2) ?
    Fe1 C3 . 2.032(2) ?
    Fe1 C7 . 2.032(2) ?
    Fe1 C2 . 2.033(2) ?
    Fe1 C9 . 2.034(3) ?
    Fe1 C4 . 2.035(3) ?
    O1 C11 . 1.399(3) ?
    O1 H1 . 0.8200 ?
    O1' C11 . 1.394(6) ?
    O1' H1' . 0.8200 ?
    N1 C13 . 1.124(3) ?
    C1 C2 . 1.408(4) ?
    C1 C5 . 1.408(4) ?
    C1 H1A . 0.9800 ?
    C2 C3 . 1.406(4) ?
    C2 H2 . 0.9800 ?
    C3 C4 . 1.402(4) ?
    C3 H3 . 0.9800 ?
    C4 C5 . 1.404(4) ?
    C4 H4 . 0.9800 ?
    C5 H5 . 0.9800 ?
    C6 C7 . 1.414(3) ?
    C6 C10 . 1.419(3) ?
    C6 C11 . 1.501(3) ?
    C7 C8 . 1.413(4) ?
    C7 H7 . 0.9800 ?
    C8 C9 . 1.397(5) ?
    C8 H8 . 0.9800 ?
    C9 C10 . 1.416(4) ?
    C9 H9 . 0.9800 ?
    C10 H10 . 0.9800 ?
    C11 C12 . 1.508(3) ?
    C11 H11 . 0.9800 ?
    C11 H11' . 0.9800 ?
    C12 C14 . 1.303(4) ?
    C12 C13 . 1.429(3) ?
    C14 H14A . 0.9300 ?
    C14 H14B . 0.9300 ?
loop_
    _geom_angle_atom_site_label_1
    _geom_angle_atom_site_label_2
    _geom_angle_atom_site_label_3
    _geom_angle_site_symmetry_1
    _geom_angle_site_symmetry_3
    _geom_angle
    _geom_angle_publ_flag
    C6 Fe1 C5 . . 124.47(10) ?
    C6 Fe1 C8 . . 68.46(10) ?
    C5 Fe1 C8 . . 156.88(14) ?
    C6 Fe1 C10 . . 40.94(9) ?
    C5 Fe1 C10 . . 107.84(11) ?
    C8 Fe1 C10 . . 68.20(12) ?
    C6 Fe1 C1 . . 107.63(10) ?
    C5 Fe1 C1 . . 40.59(11) ?
    C8 Fe1 C1 . . 161.02(14) ?
    C10 Fe1 C1 . . 121.84(11) ?
    C6 Fe1 C3 . . 157.18(12) ?
    C5 Fe1 C3 . . 67.81(12) ?
    C8 Fe1 C3 . . 107.91(11) ?
    C10 Fe1 C3 . . 160.59(12) ?
    C1 Fe1 C3 . . 68.06(11) ?
    C6 Fe1 C7 . . 40.76(9) ?
    C5 Fe1 C7 . . 161.10(12) ?
    C8 Fe1 C7 . . 40.73(12) ?
    C10 Fe1 C7 . . 68.59(11) ?
    C1 Fe1 C7 . . 124.28(11) ?
    C3 Fe1 C7 . . 121.75(11) ?
    C6 Fe1 C2 . . 121.64(10) ?
    C5 Fe1 C2 . . 68.07(11) ?
    C8 Fe1 C2 . . 124.44(13) ?
    C10 Fe1 C2 . . 157.38(11) ?
    C1 Fe1 C2 . . 40.53(10) ?
    C3 Fe1 C2 . . 40.49(11) ?
    C7 Fe1 C2 . . 107.66(11) ?
    C6 Fe1 C9 . . 68.68(10) ?
    C5 Fe1 C9 . . 121.88(13) ?
    C8 Fe1 C9 . . 40.22(13) ?
    C10 Fe1 C9 . . 40.79(10) ?
    C1 Fe1 C9 . . 157.44(13) ?
    C3 Fe1 C9 . . 124.04(11) ?
    C7 Fe1 C9 . . 68.38(12) ?
    C2 Fe1 C9 . . 160.49(12) ?
    C6 Fe1 C4 . . 160.96(12) ?
    C5 Fe1 C4 . . 40.42(12) ?
    C8 Fe1 C4 . . 121.56(13) ?
    C10 Fe1 C4 . . 124.15(12) ?
    C1 Fe1 C4 . . 68.23(11) ?
    C3 Fe1 C4 . . 40.33(12) ?
    C7 Fe1 C4 . . 156.93(13) ?
    C2 Fe1 C4 . . 68.13(12) ?
    C9 Fe1 C4 . . 107.59(12) ?
    C11 O1 H1 . . 109.5 ?
    C11 O1' H1' . . 109.5 ?
    C2 C1 C5 . . 107.7(2) ?
    C2 C1 Fe1 . . 69.80(13) ?
    C5 C1 Fe1 . . 69.61(14) ?
    C2 C1 H1A . . 126.2 ?
    C5 C1 H1A . . 126.2 ?
    Fe1 C1 H1A . . 126.2 ?
    C3 C2 C1 . . 107.8(2) ?
    C3 C2 Fe1 . . 69.71(15) ?
    C1 C2 Fe1 . . 69.67(14) ?
    C3 C2 H2 . . 126.1 ?
    C1 C2 H2 . . 126.1 ?
    Fe1 C2 H2 . . 126.1 ?
    C4 C3 C2 . . 108.5(2) ?
    C4 C3 Fe1 . . 69.98(15) ?
    C2 C3 Fe1 . . 69.81(14) ?
    C4 C3 H3 . . 125.8 ?
    C2 C3 H3 . . 125.8 ?
    Fe1 C3 H3 . . 125.8 ?
    C3 C4 C5 . . 107.7(2) ?
    C3 C4 Fe1 . . 69.70(15) ?
    C5 C4 Fe1 . . 69.54(15) ?
    C3 C4 H4 . . 126.2 ?
    C5 C4 H4 . . 126.2 ?
    Fe1 C4 H4 . . 126.2 ?
    C4 C5 C1 . . 108.4(2) ?
    C4 C5 Fe1 . . 70.04(15) ?
    C1 C5 Fe1 . . 69.80(14) ?
    C4 C5 H5 . . 125.8 ?
    C1 C5 H5 . . 125.8 ?
    Fe1 C5 H5 . . 125.8 ?
    C7 C6 C10 . . 107.8(2) ?
    C7 C6 C11 . . 125.7(2) ?
    C10 C6 C11 . . 126.4(2) ?
    C7 C6 Fe1 . . 69.79(13) ?
    C10 C6 Fe1 . . 69.64(12) ?
    C11 C6 Fe1 . . 128.96(15) ?
    C8 C7 C6 . . 107.6(2) ?
    C8 C7 Fe1 . . 69.52(15) ?
    C6 C7 Fe1 . . 69.45(13) ?
    C8 C7 H7 . . 126.2 ?
    C6 C7 H7 . . 126.2 ?
    Fe1 C7 H7 . . 126.2 ?
    C9 C8 C7 . . 108.8(2) ?
    C9 C8 Fe1 . . 70.09(15) ?
    C7 C8 Fe1 . . 69.75(14) ?
    C9 C8 H8 . . 125.6 ?
    C7 C8 H8 . . 125.6 ?
    Fe1 C8 H8 . . 125.6 ?
    C8 C9 C10 . . 108.0(2) ?
    C8 C9 Fe1 . . 69.69(16) ?
    C10 C9 Fe1 . . 69.46(14) ?
    C8 C9 H9 . . 126.0 ?
    C10 C9 H9 . . 126.0 ?
    Fe1 C9 H9 . . 126.0 ?
    C9 C10 C6 . . 107.8(2) ?
    C9 C10 Fe1 . . 69.75(14) ?
    C6 C10 Fe1 . . 69.42(12) ?
    C9 C10 H10 . . 126.1 ?
    C6 C10 H10 . . 126.1 ?
    Fe1 C10 H10 . . 126.1 ?
    O1' C11 C6 . . 112.5(4) ?
    O1 C11 C6 . . 113.0(2) ?
    O1' C11 C12 . . 102.2(3) ?
    O1 C11 C12 . . 105.74(19) ?
    C6 C11 C12 . . 111.08(18) ?
    O1 C11 H11 . . 109.0 ?
    C6 C11 H11 . . 109.0 ?
    C12 C11 H11 . . 109.0 ?
    O1' C11 H11' . . 110.3 ?
    C6 C11 H11' . . 110.3 ?
    C12 C11 H11' . . 110.3 ?
    C14 C12 C13 . . 119.6(2) ?
    C14 C12 C11 . . 124.9(2) ?
    C13 C12 C11 . . 115.5(2) ?
    N1 C13 C12 . . 178.9(3) ?
    C12 C14 H14A . . 120.0 ?
    C12 C14 H14B . . 120.0 ?
    H14A C14 H14B . . 120.0 ?
loop_
    _geom_torsion_atom_site_label_1
    _geom_torsion_atom_site_label_2
    _geom_torsion_atom_site_label_3
    _geom_torsion_atom_site_label_4
    _geom_torsion_site_symmetry_1
    _geom_torsion_site_symmetry_2
    _geom_torsion_site_symmetry_3
    _geom_torsion_site_symmetry_4
    _geom_torsion
    _geom_torsion_publ_flag
    C5 C1 C2 C3 . . . . 0.0(3) ?
    Fe1 C1 C2 C3 . . . . 59.52(17) ?
    C5 C1 C2 Fe1 . . . . -59.55(17) ?
    C1 C2 C3 C4 . . . . 0.0(3) ?
    Fe1 C2 C3 C4 . . . . 59.50(18) ?
    C1 C2 C3 Fe1 . . . . -59.49(16) ?
    C2 C3 C4 C5 . . . . 0.0(3) ?
    Fe1 C3 C4 C5 . . . . 59.42(18) ?
    C2 C3 C4 Fe1 . . . . -59.39(17) ?
    C3 C4 C5 C1 . . . . 0.0(3) ?
    Fe1 C4 C5 C1 . . . . 59.47(17) ?
    C3 C4 C5 Fe1 . . . . -59.51(18) ?
    C2 C1 C5 C4 . . . . 0.0(3) ?
    Fe1 C1 C5 C4 . . . . -59.62(18) ?
    C2 C1 C5 Fe1 . . . . 59.66(16) ?
    C10 C6 C7 C8 . . . . 0.2(3) ?
    C11 C6 C7 C8 . . . . 176.7(2) ?
    Fe1 C6 C7 C8 . . . . -59.26(17) ?
    C10 C6 C7 Fe1 . . . . 59.49(15) ?
    C11 C6 C7 Fe1 . . . . -124.1(2) ?
    C6 C7 C8 C9 . . . . -0.2(3) ?
    Fe1 C7 C8 C9 . . . . -59.41(19) ?
    C6 C7 C8 Fe1 . . . . 59.21(16) ?
    C7 C8 C9 C10 . . . . 0.1(3) ?
    Fe1 C8 C9 C10 . . . . -59.11(18) ?
    C7 C8 C9 Fe1 . . . . 59.20(18) ?
    C8 C9 C10 C6 . . . . 0.1(3) ?
    Fe1 C9 C10 C6 . . . . -59.20(16) ?
    C8 C9 C10 Fe1 . . . . 59.25(18) ?
    C7 C6 C10 C9 . . . . -0.2(3) ?
    C11 C6 C10 C9 . . . . -176.6(2) ?
    Fe1 C6 C10 C9 . . . . 59.40(17) ?
    C7 C6 C10 Fe1 . . . . -59.58(16) ?
    C11 C6 C10 Fe1 . . . . 124.0(2) ?
    C7 C6 C11 O1' . . . . 153.7(4) ?
    C10 C6 C11 O1' . . . . -30.5(4) ?
    Fe1 C6 C11 O1' . . . . 61.8(4) ?
    C7 C6 C11 O1 . . . . 26.2(3) ?
    C10 C6 C11 O1 . . . . -158.0(2) ?
    Fe1 C6 C11 O1 . . . . -65.7(3) ?
    C7 C6 C11 C12 . . . . -92.4(2) ?
    C10 C6 C11 C12 . . . . 83.3(3) ?
    Fe1 C6 C11 C12 . . . . 175.68(15) ?
    O1' C11 C12 C14 . . . . -116.6(4) ?
    O1 C11 C12 C14 . . . . 0.3(4) ?
    C6 C11 C12 C14 . . . . 123.2(3) ?
    O1' C11 C12 C13 . . . . 62.6(4) ?
    O1 C11 C12 C13 . . . . 179.5(2) ?
    C6 C11 C12 C13 . . . . -57.5(3) ?
loop_
    _geom_hbond_atom_site_label_D
    _geom_hbond_atom_site_label_H
    _geom_hbond_atom_site_label_A
    _geom_hbond_site_symmetry_A
    _geom_hbond_distance_DH
    _geom_hbond_distance_HA
    _geom_hbond_distance_DA
    _geom_hbond_angle_DHA
    O1 H1 N1 1_455 0.82 2.15 2.841(3) 141
    C14 H14B O1 . 0.93 2.31 2.648(4) 101
_shelx_hkl_checksum     26727
_shelx_hkl_file
;
   1   0   0  155.49    9.45
  -1   0   0  163.70    7.09
  -1   0   0  168.78    8.26
   2   0   0    6.56    0.41
  -2   0   0    6.85    0.31
  -2   0   0    6.72    0.35
  -3   0   0   42.94    2.10
   3   0   0   41.35    2.43
  -3   0   0   42.95    1.82
   3   0   0   38.86    1.98
   4   0   0   65.22    3.29
  -4   0   0   70.84    3.49
   4   0   0   69.19    4.03
  -4   0   0   70.67    3.02
   5   0   0   23.07    1.38
  -5   0   0   23.63    1.03
  -5   0   0   22.48    1.17
   5   0   0   22.80    1.12
   6   0   0   14.09    0.69
   6   0   0   13.55    0.85
  -6   0   0   13.49    0.64
  -7   0   0    2.29    0.16
   7   0   0    2.37    0.23
   8   0   0   13.26    0.85
  -8   0   0   13.04    0.63
   9   0   0    2.94    0.30
  -9   0   0    3.00    0.21
  -9   1   0    0.66    0.11
   9  -1   0    0.54    0.15
  -8   1   0    0.38    0.09
   8  -1   0    0.22    0.12
   7  -1   0   19.91    1.00
   7  -1   0   20.08    1.24
  -7   1   0   20.59    0.93
   6  -1   0    6.83    0.37
  -6   1   0    6.63    0.34
   6  -1   0    7.25    0.46
   5  -1   0    6.37    0.41
  -5   1   0    6.41    0.31
   5  -1   0    6.27    0.34
   4  -1   0   11.76    0.62
   4  -1   0   12.72    0.76
  -4   1   0   13.12    0.57
  -3   1   0   23.38    1.38
  -2   1   0  281.23   11.97
  -2   1   0  269.05   15.96
   1  -1   0  175.03    8.66
  -1   1   0  196.50   10.61
  -1   1   0  175.84    7.94
   0   1   0  101.24    4.82
  -1  -1   0   45.42    2.22
  -1  -1   0   43.63    1.92
   1   1   0   42.68    2.56
  -2  -1   0  224.53    9.62
   2   1   0  215.78   10.49
   2   1   0  211.41   12.82
  -2  -1   0  232.22   11.14
   3   1   0   32.10    1.92
   3   1   0   32.17    1.56
  -3  -1   0   33.55    1.44
  -3  -1   0   32.57    1.66
   4   1   0    8.81    0.45
   4   1   0    9.28    0.57
  -4  -1   0    8.69    0.48
  -4  -1   0    9.18    0.42
   5   1   0   15.68    1.06
  -5  -1   0   18.36    0.90
   5   1   0   18.82    0.86
  -5  -1   0   16.75    0.79
   6   1   0   17.40    1.07
  -6  -1   0   17.34    0.80
  -7  -1   0   21.32    0.96
   7   1   0   20.58    1.29
  -8  -1   0    2.84    0.20
   8   1   0    3.14    0.29
  -9  -1   0    5.27    0.31
   9   1   0    5.82    0.44
   9  -2   0    1.42    0.21
  -9   2   0    1.37    0.14
  -8   2   0    6.21    0.34
   8  -2   0    6.64    0.46
   8  -2   0    6.74    0.38
   7  -2   0    2.37    0.22
  -7   2   0    2.34    0.16
   7  -2   0    2.21    0.18
  -6   2   0    0.51    0.08
   6  -2   0    0.43    0.09
   6  -2   0    0.56    0.08
   5  -2   0   26.55    1.34
  -5   2   0   29.81    1.24
  -5   2   0   26.76    1.64
   4  -2   0  173.90    8.46
  -4   2   0  172.66    7.76
  -4   2   0  187.86   10.36
  -3   2   0   60.25    3.51
  -2   2   0   14.26    0.63
  -2   2   0   14.88    0.83
   2  -2   0   13.16    0.68
  -1   2   0  208.86    9.35
   1  -2   0  212.94   10.20
   1  -2   0  223.18   10.84
   0   2   0  375.70   16.37
   1   2   0    0.29    0.05
  -1  -2   0    0.34    0.04
  -1  -2   0    0.32    0.03
   1   2   0    0.26    0.03
  -2  -2   0   17.91    0.81
   2   2   0   18.27    1.09
  -2  -2   0   18.97    0.95
  -3  -2   0  146.55    7.31
   3   2   0  141.95    8.42
  -3  -2   0  145.95    6.31
  -4  -2   0   75.46    3.75
   4   2   0   71.18    4.32
  -4  -2   0   75.34    3.24
   4   2   0   73.70    3.52
  -5  -2   0    8.37    0.40
   5   2   0    8.29    0.54
  -5  -2   0    8.05    0.45
  -6  -2   0    6.18    0.32
   6   2   0    6.43    0.45
  -7  -2   0   20.46    0.94
   7   2   0   20.71    1.27
  -8  -2   0    8.95    0.46
   8   2   0    9.13    0.63
  -9  -2   0   -0.12    0.08
   9   2   0    0.07    0.14
   9  -3   0    0.38    0.13
  -9   3   0    0.52    0.11
   9  -3   0    0.38    0.12
   8  -3   0    6.85    0.47
  -8   3   0    6.06    0.34
   8  -3   0    6.74    0.38
  -7   3   0   11.10    0.54
   7  -3   0   11.05    0.58
   7  -3   0   11.52    0.71
   6  -3   0   19.29    0.88
  -6   3   0   16.71    0.80
  -6   3   0   16.82    1.07
   5  -3   0   17.46    0.86
  -4   3   0   58.67    2.80
   4  -3   0   65.12    3.06
  -4   3   0   68.51    3.75
  -3   3   0   54.33    2.99
   3  -3   0   50.55    2.44
  -3   3   0   48.49    2.24
  -2   3   0    7.49    0.35
   2  -3   0    7.98    0.40
   2  -3   0    7.83    0.38
   1  -3   0    6.73    0.36
   1  -3   0    6.84    0.34
   0   3   0  190.39    7.91
   0  -3   0  172.63    8.61
   1   3   0   85.83    4.90
   1   3   0   81.96    4.00
  -1  -3   0   84.62    3.67
   2   3   0    1.26    0.13
  -2  -3   0    1.33    0.08
  -2  -3   0    1.46    0.11
   3   3   0    6.23    0.42
  -3  -3   0    6.56    0.36
  -3  -3   0    6.36    0.30
   4   3   0    4.93    0.35
  -4  -3   0    5.20    0.25
  -4  -3   0    4.80    0.29
   5   3   0   31.46    1.87
  -5  -3   0   31.77    1.39
  -5  -3   0   30.31    1.60
   6   3   0   15.55    0.98
  -6  -3   0   15.22    0.82
  -6  -3   0   15.76    0.72
  -7  -3   0    2.13    0.17
   7   3   0    2.12    0.25
   8   3   0   -0.10    0.13
  -8  -3   0    0.11    0.08
  -9   4   0    1.53    0.15
   9  -4   0    1.57    0.22
   9  -4   0    1.64    0.19
   8  -4   0    0.47    0.11
  -8   4   0    0.28    0.09
   8  -4   0    0.21    0.09
  -7   4   0    2.27    0.21
  -7   4   0    2.68    0.17
   7  -4   0    2.18    0.19
  -6   4   0    2.40    0.16
  -6   4   0    2.13    0.20
   6  -4   0    2.54    0.17
  -5   4   0   33.31    2.06
  -5   4   0   35.30    1.55
   5  -4   0   36.16    1.69
   4  -4   0   12.71    0.61
  -4   4   0   12.39    0.74
  -4   4   0   11.56    0.56
   3  -4   0    0.91    0.07
  -3   4   0    1.04    0.10
   3  -4   0    0.90    0.08
  -3   4   0    0.86    0.08
   2  -4   0    5.42    0.28
   2  -4   0    5.27    0.29
   1  -4   0   80.23    4.05
   1  -4   0   79.95    3.81
   0   4   0   57.17    2.38
   0  -4   0   51.98    2.60
   1   4   0    7.52    0.44
  -1  -4   0    6.34    0.38
   1   4   0    6.98    0.35
  -2  -4   0    6.20    0.29
  -2  -4   0    6.10    0.36
   2   4   0    6.53    0.41
   3   4   0   43.37    2.52
  -3  -4   0   44.22    1.87
  -3  -4   0   40.17    2.17
  -4  -4   0   18.11    0.80
  -4  -4   0   17.80    0.93
   4   4   0   16.79    1.08
  -5  -4   0    0.19    0.06
   5   4   0    0.18    0.11
  -5  -4   0    0.06    0.07
   6   4   0   15.92    0.98
  -6  -4   0   15.00    0.83
   7   4   0    7.04    0.51
   8   4   0    4.69    0.40
  -9   5   0    0.43    0.11
   9  -5   0    0.21    0.10
   9  -5   0    0.29    0.12
   8  -5   0    5.52    0.32
  -8   5   0    4.57    0.38
  -8   5   0    5.33    0.29
  -7   5   0    6.28    0.46
  -7   5   0    6.64    0.35
   7  -5   0    7.56    0.39
  -6   5   0   12.55    0.57
  -6   5   0   11.77    0.76
   5  -5   0    0.05    0.06
  -5   5   0    0.05    0.06
  -5   5   0    0.10    0.08
  -4   5   0   31.88    1.94
  -4   5   0   31.44    1.45
   4  -5   0   35.27    1.59
  -3   5   0   23.33    1.42
   3  -5   0   23.96    1.16
   3  -5   0   24.60    1.23
   2  -5   0    5.97    0.35
  -2   5   0    6.68    0.41
   2  -5   0    6.59    0.33
   1  -5   0   23.54    1.23
  -1   5   0   23.77    1.05
   1  -5   0   24.24    1.15
   0  -5   0  111.24    5.57
   0   5   0  124.79    5.11
   0  -5   0  109.38    5.92
   0   5   0  123.48    6.83
   1   5   0   34.89    1.97
  -1  -5   0   31.67    1.60
  -1  -5   0   32.35    1.71
   1   5   0   34.55    1.46
  -2  -5   0    0.23    0.07
   2   5   0    0.47    0.09
   3   5   0    2.04    0.19
  -3  -5   0    2.15    0.17
  -4  -5   0   10.71    0.59
   4   5   0   10.80    0.69
  -5  -5   0   30.94    1.61
   5   5   0   31.06    1.87
   6   5   0    5.02    0.40
  -6  -5   0    5.15    0.33
   7   5   0    0.06    0.14
   8  -6   0    0.23    0.11
  -8   6   0    0.22    0.09
  -8   6   0    0.11    0.12
  -7   6   0    0.43    0.13
  -7   6   0    0.61    0.10
   7  -6   0    0.65    0.11
   6  -6   0    2.65    0.17
  -6   6   0    2.24    0.16
  -6   6   0    2.09    0.20
  -5   6   0   10.30    0.67
  -5   6   0   11.00    0.51
   4  -6   0    1.24    0.11
  -4   6   0    1.00    0.10
  -4   6   0    0.99    0.13
  -3   6   0    0.79    0.11
   3  -6   0    0.71    0.08
   2  -6   0   20.66    1.03
   2  -6   0   21.33    1.10
  -2   6   0   21.55    1.27
  -1   6   0   12.45    0.77
   1  -6   0   12.76    0.67
   1  -6   0   12.82    0.63
   0  -6   0    1.29    0.14
   0   6   0    1.96    0.16
   0  -6   0    1.92    0.11
  -1  -6   0    2.60    0.18
   1   6   0    2.27    0.20
  -1  -6   0    2.34    0.14
   2   6   0    0.36    0.10
  -2  -6   0    0.08    0.08
  -3  -6   0   22.55    1.20
   3   6   0   23.14    1.39
   4   6   0   10.17    0.68
  -4  -6   0   10.41    0.58
   5   6   0    0.96    0.17
  -5  -6   0    0.59    0.13
   6   6   0    8.12    0.59
  -6  -6   0    8.60    0.50
   8  -7   0    1.49    0.16
  -8   7   0    1.05    0.19
  -7   7   0    2.91    0.28
   7  -7   0    3.88    0.24
  -6   7   0   -0.07    0.10
   6  -7   0   -0.02    0.07
  -5   7   0    1.74    0.18
   5  -7   0    1.96    0.15
   4  -7   0   23.34    1.09
  -4   7   0   21.10    1.34
  -3   7   0    6.19    0.43
   3  -7   0    7.02    0.35
  -2   7   0    0.13    0.09
   2  -7   0   -0.11    0.07
   2  -7   0    0.07    0.06
   1  -7   0   24.15    1.21
  -1   7   0   21.03    1.38
   1  -7   0   23.95    1.12
   0  -7   0    7.46    0.42
   0  -7   0    7.10    0.37
   0   7   0    7.38    0.48
   2   7   0    0.38    0.11
  -2  -7   0    0.11    0.10
  -3  -7   0    3.15    0.23
   3   7   0    2.38    0.24
   4   7   0   18.49    1.26
  -4  -7   0   22.33    1.10
  -5  -7   0    2.02    0.20
   5   7   0    1.60    0.22
   7  -8   0    1.15    0.14
  -7   8   0    0.94    0.17
   6  -8   0    4.04    0.24
  -6   8   0    3.45    0.30
  -5   8   0    1.59    0.18
   5  -8   0    2.01    0.15
   4  -8   0    0.95    0.11
  -4   8   0    0.90    0.14
   3  -8   0    4.69    0.25
  -3   8   0    3.95    0.31
  -2   8   0    0.64    0.12
   2  -8   0    0.65    0.10
   2  -8   0    0.89    0.10
  -1   8   0    1.02    0.14
   1  -8   0    1.33    0.11
   1  -8   0    1.26    0.14
   0   8   0    1.95    0.20
   0  -8   0    2.13    0.19
   1   8   0    1.50    0.18
  -1  -8   0    1.30    0.17
   2   8   0    3.71    0.32
  -2  -8   0    4.78    0.31
  -3  -8   0    0.58    0.13
   3   8   0    0.65    0.15
  -4  -8   0    0.26    0.13
   4   8   0    0.46    0.14
  -6   9   0    0.10    0.12
   6  -9   0    0.13    0.09
   5  -9   0    3.25    0.20
  -5   9   0    2.51    0.25
  -4   9   0    1.34    0.17
   4  -9   0    1.66    0.14
   3  -9   0    0.34    0.08
  -3   9   0    0.26    0.11
  -2   9   0    0.10    0.10
   2  -9   0   -0.03    0.06
   1  -9   0    5.05    0.33
   1   9   0    1.01    0.17
  -1  -9   0    1.24    0.16
   2   9   0    1.14    0.19
  -2  -9   0    1.60    0.18
  -4  10   0    0.26    0.13
   4 -10   0    0.44    0.10
  -3  10   0    1.12    0.17
  -2  10   0    1.58    0.19
  -1  10   0   -0.01    0.10
   1 -10   0    0.04    0.10
   0 -10   0    0.00    0.10
   0  10   0    0.13    0.11
   0 -10   1    0.26    0.12
   0  10  -1    0.34    0.13
   1 -10   1    3.04    0.22
  -1  10  -1    2.16    0.24
  -2  10  -1    2.20    0.22
  -3  10  -1   -0.06    0.10
  -4  10  -1    0.62    0.15
   4 -10   1    0.86    0.12
  -2  -9   1    0.11    0.11
   2   9  -1    0.04    0.12
  -1  -9   1    6.03    0.39
   0   9  -1    0.76    0.15
   0  -9   1    0.58    0.13
  -1   9  -1    0.88    0.14
   1  -9   1    0.79    0.13
  -2   9  -1    1.52    0.17
  -3   9  -1    1.55    0.18
   3  -9   1    2.16    0.16
   4  -9   1    0.87    0.11
  -4   9  -1    0.63    0.14
   5  -9   1    0.05    0.08
  -5   9  -1    0.15    0.11
   6  -9   1    1.72    0.16
  -6   9  -1    1.27    0.19
  -4  -8   1    0.89    0.15
   4   8  -1    0.88    0.17
  -2  -8   1    4.24    0.28
   2   8  -1    3.45    0.30
   1   8  -1    3.60    0.31
  -1  -8   1    4.65    0.29
   1  -8   1    2.70    0.20
  -1   8  -1    2.30    0.21
  -2   8  -1    4.74    0.34
   2  -8   1    5.11    0.30
  -3   8  -1    0.81    0.13
   3  -8   1    1.16    0.11
   4  -8   1    5.78    0.30
  -4   8  -1    4.51    0.36
   5  -8   1    4.44    0.25
  -5   8  -1    3.50    0.30
   6  -8   1    0.10    0.09
  -6   8  -1    0.24    0.12
  -7   8  -1    0.14    0.13
   7  -8   1    0.19    0.10
   5   7  -1    5.17    0.43
  -5  -7   1    5.84    0.36
   4   7  -1    1.64    0.21
  -4  -7   1    1.54    0.19
   3   7  -1    0.51    0.14
  -3  -7   1    0.57    0.11
  -2  -7   1   23.11    1.17
   2   7  -1   20.88    1.33
   1   7  -1    1.20    0.15
  -1  -7   1    0.90    0.13
   0  -7   1    0.15    0.08
   0   7  -1    0.34    0.09
   1  -7   1    3.30    0.17
  -1   7  -1    2.83    0.22
   1  -7   1    2.20    0.20
   2  -7   1    9.91    0.56
  -2   7  -1   10.04    0.65
   2  -7   1   11.22    0.53
  -3   7  -1    9.05    0.61
   3  -7   1   10.44    0.50
   4  -7   1    0.14    0.08
  -4   7  -1    0.38    0.11
  -5   7  -1    0.01    0.09
   5  -7   1   -0.09    0.07
  -6   7  -1    2.48    0.24
  -6   7  -1    2.81    0.19
   6  -7   1    3.13    0.20
  -7   7  -1    1.63    0.20
   7  -7   1    1.65    0.17
  -7   7  -1    1.82    0.15
  -8   7  -1    0.74    0.11
  -6  -6   1    0.00    0.10
   6   6  -1    0.20    0.15
   5   6  -1   13.12    0.85
  -5  -6   1   13.20    0.73
   4   6  -1   22.64    1.44
  -4  -6   1   24.56    1.25
  -3  -6   1   13.74    0.71
   3   6  -1   12.12    0.81
   2   6  -1    0.71    0.12
  -2  -6   1    0.86    0.11
   1   6  -1   11.52    0.75
  -1  -6   1   12.59    0.66
   0   6  -1   21.55    1.29
   0  -6   1   22.13    1.13
   0  -6   1   20.98    1.04
  -1   6  -1   17.20    0.74
  -1   6  -1   16.45    1.00
   1  -6   1   16.23    0.87
   1  -6   1   16.77    0.81
   2  -6   1    0.23    0.06
  -2   6  -1    0.40    0.05
  -2   6  -1    0.30    0.08
   2  -6   1    0.09    0.06
   3  -6   1    6.37    0.32
  -3   6  -1    5.67    0.38
  -3   6  -1    5.64    0.29
  -4   6  -1   11.14    0.69
  -4   6  -1   11.18    0.52
   5  -6   1    7.90    0.40
  -5   6  -1    7.50    0.37
  -5   6  -1    6.67    0.48
  -6   6  -1    0.05    0.07
   6  -6   1    0.03    0.08
  -6   6  -1    0.07    0.10
   7  -6   1    1.42    0.15
  -7   6  -1    1.10    0.17
  -7   6  -1    1.24    0.13
   8  -6   1    4.51    0.28
  -8   6  -1    3.40    0.24
   7   5  -1    4.42    0.38
  -6  -5   1    6.38    0.39
   6   5  -1    6.27    0.47
  -5  -5   1    6.74    0.42
   5   5  -1    7.54    0.50
  -4  -5   1    0.06    0.08
   4   5  -1    0.19    0.11
  -3  -5   1    5.89    0.28
   3   5  -1    5.42    0.40
  -3  -5   1    6.03    0.34
   2   5  -1   45.27    2.77
  -2  -5   1   49.16    2.41
  -2  -5   1   46.82    2.06
  -1  -5   1    1.50    0.10
   1   5  -1    1.83    0.15
   1   5  -1    1.88    0.10
   0   5  -1    0.53    0.08
   0  -5   1    0.27    0.05
  -1   5  -1   81.32    3.58
  -1   5  -1   85.68    4.79
   1  -5   1   77.98    4.15
   1  -5   1   83.30    3.91
  -2   5  -1   34.38    1.55
   2  -5   1   34.61    1.80
   2  -5   1   35.45    1.69
  -2   5  -1   36.40    2.07
  -3   5  -1   21.12    1.27
   3  -5   1   21.88    1.04
  -3   5  -1   21.26    0.96
  -4   5  -1    1.87    0.16
  -4   5  -1    1.82    0.13
   4  -5   1    1.94    0.14
  -5   5  -1    4.31    0.33
   5  -5   1    5.30    0.28
  -5   5  -1    4.58    0.25
   6  -5   1    4.79    0.27
  -6   5  -1    4.10    0.31
  -6   5  -1    4.03    0.24
  -7   5  -1    1.58    0.18
  -7   5  -1    1.37    0.13
   7  -5   1    1.45    0.15
  -8   5  -1    0.75    0.15
   8  -5   1    0.81    0.14
  -8   5  -1    0.79    0.11
   9  -5   1    2.44    0.22
  -9   5  -1    1.94    0.17
   7   4  -1    2.45    0.27
  -7  -4   1    2.56    0.19
  -6  -4   1    4.73    0.25
  -6  -4   1    4.16    0.29
   6   4  -1    4.23    0.35
  -5  -4   1   15.32    0.69
  -5  -4   1   15.05    0.80
   5   4  -1   14.56    0.94
  -4  -4   1   42.63    2.22
   4   4  -1   43.53    2.57
  -4  -4   1   44.09    1.92
  -3  -4   1    4.15    0.20
  -3  -4   1    3.55    0.25
   3   4  -1    4.51    0.30
  -2  -4   1   19.18    0.86
   2   4  -1   19.67    1.17
  -2  -4   1   19.62    1.01
  -1  -4   1   99.57    5.21
   1   4  -1  101.57    4.49
   1   4  -1  108.20    6.01
   0  -4   1   59.14    3.05
   0  -4   1   60.62    3.25
   0   4  -1   68.22    2.81
   0   4  -1   68.99    3.75
   1  -4   1   12.67    0.68
   1  -4   1   12.64    0.64
  -1   4  -1   13.99    0.58
   2  -4   1    2.18    0.13
  -2   4  -1    2.10    0.12
   2  -4   1    2.02    0.13
  -2   4  -1    2.39    0.16
  -3   4  -1    0.20    0.04
  -3   4  -1    0.18    0.06
   3  -4   1    0.04    0.03
   3  -4   1    0.11    0.04
   4  -4   1   13.71    0.67
  -4   4  -1   12.20    0.61
  -4   4  -1   14.60    0.82
  -5   4  -1    0.17    0.06
  -5   4  -1    0.28    0.09
   5  -4   1    0.26    0.07
  -6   4  -1    1.11    0.14
  -6   4  -1    1.15    0.12
   6  -4   1    1.20    0.13
  -7   4  -1    6.48    0.48
   7  -4   1    7.74    0.41
  -7   4  -1    7.63    0.37
   8  -4   1   15.81    0.79
  -8   4  -1   14.51    0.72
   9  -4   1    1.89    0.20
  -9   4  -1    2.04    0.17
  -8  -3   1    0.19    0.08
   8   3  -1    0.12    0.15
  -7  -3   1   14.21    0.68
   7   3  -1   14.52    0.93
  -6  -3   1   11.84    0.66
   6   3  -1   12.49    0.79
  -6  -3   1   12.05    0.57
  -5  -3   1    0.14    0.05
  -5  -3   1   -0.01    0.06
   5   3  -1    0.14    0.10
   4   3  -1   18.48    1.12
  -4  -3   1   18.62    0.83
  -4  -3   1   18.09    0.96
   3   3  -1  170.04    9.88
  -3  -3   1  169.63    8.57
  -3  -3   1  169.78    7.40
   2   3  -1  143.16    8.15
  -2  -3   1  138.96    6.10
  -2  -3   1  138.08    7.07
  -1  -3   1    1.77    0.13
   1   3  -1    1.77    0.14
  -1  -3   1    1.71    0.09
   0  -3   1   55.54    2.79
   0   3  -1   61.92    2.56
   1  -3   1   40.65    2.06
  -1   3  -1   45.90    1.89
   2  -3   1   30.12    1.46
  -2   3  -1   29.98    1.34
   2  -3   1   31.17    1.54
   3  -3   1   18.36    0.90
  -3   3  -1   17.41    0.82
  -3   3  -1   19.75    1.10
   4  -3   1   54.38    2.68
  -4   3  -1   59.76    2.46
  -4   3  -1   53.70    3.27
  -5   3  -1   54.96    3.28
   5  -3   1   54.49    2.68
  -5   3  -1   58.42    2.46
   6  -3   1   14.28    0.71
  -6   3  -1   14.01    0.65
  -6   3  -1   13.59    0.86
   7  -3   1   10.58    0.66
  -7   3  -1   10.03    0.50
   7  -3   1   10.38    0.55
   8  -3   1    1.10    0.16
  -8   3  -1    1.00    0.12
   8  -3   1    1.02    0.14
  -9   3  -1    6.03    0.33
   9  -3   1    6.04    0.37
  -9  -2   1    0.84    0.12
  -8  -2   1   10.27    0.51
   8   2  -1    9.94    0.69
   7   2  -1    0.14    0.12
  -7  -2   1    0.18    0.08
   6   2  -1   16.15    1.02
  -6  -2   1   16.70    0.76
  -5  -2   1   49.81    2.19
  -5  -2   1   48.84    2.53
   5   2  -1   50.23    2.93
  -4  -2   1  146.03    7.32
  -4  -2   1  145.51    6.33
   4   2  -1  143.41    8.44
  -3  -2   1    1.09    0.12
   3   2  -1    1.53    0.15
  -3  -2   1    1.52    0.10
  -2  -2   1   92.80    4.18
  -2  -2   1   99.56    4.84
   2   2  -1   95.29    5.58
   1   2  -1   42.77    2.34
  -1  -2   1   40.51    1.75
  -1  -2   1   36.97    2.03
   0  -2   1    0.47    0.06
  -1   2  -1    1.01    0.06
   1  -2   1    0.88    0.07
   1  -2   1    0.98    0.06
   2  -2   1    4.25    0.23
  -2   2  -1    4.70    0.21
  -2   2  -1    4.72    0.28
  -3   2  -1  115.99    6.81
   3  -2   1  112.63    5.57
  -3   2  -1  122.99    5.11
   4  -2   1   13.45    0.69
  -4   2  -1   14.53    0.64
  -4   2  -1   14.04    0.84
   5  -2   1    1.60    0.13
  -5   2  -1    1.25    0.12
   6  -2   1    0.40    0.08
   6  -2   1    0.04    0.07
  -6   2  -1    0.17    0.06
  -7   2  -1   21.04    0.99
   7  -2   1   21.76    1.08
   7  -2   1   22.29    1.32
   8  -2   1   13.49    0.70
   8  -2   1   13.79    0.86
  -8   2  -1   12.84    0.63
   9  -2   1    0.86    0.17
  -9   2  -1    1.07    0.13
   9   1  -1    0.70    0.17
  -9  -1   1    0.89    0.12
   8   1  -1    8.93    0.60
  -8  -1   1    8.42    0.44
   7   1  -1   34.66    2.09
  -7  -1   1   34.91    1.56
   6   1  -1    1.71    0.20
  -6  -1   1    2.05    0.15
   5   1  -1    0.43    0.10
  -5  -1   1    0.32    0.06
   5   1  -1    0.35    0.06
   4   1  -1  250.89   14.69
  -4  -1   1  251.58   12.74
  -4  -1   1  256.32   11.01
  -3  -1   1   29.18    1.49
   3   1  -1   29.05    1.72
  -3  -1   1   29.30    1.29
  -2  -1   1   42.83    2.12
  -2  -1   1   40.70    1.83
   2   1  -1   42.13    2.45
  -1  -1   1   12.26    0.64
  -1  -1   1   11.99    0.55
   1   1  -1   12.98    0.74
   1  -1   1 1000.00   47.11
  -1   1  -1  985.67   43.17
   2  -1   1   29.39    1.35
  -2   1  -1   27.19    1.64
  -2   1  -1   27.90    1.24
  -3   1  -1   10.25    0.46
   3  -1   1    9.85    0.50
  -4   1  -1   97.41    4.09
   4  -1   1   90.90    4.45
   4  -1   1   92.00    5.44
   5  -1   1   33.87    1.60
   5  -1   1   34.19    1.96
  -5   1  -1   31.13    1.47
   6  -1   1   24.48    1.46
  -6   1  -1   24.00    1.09
   6  -1   1   24.11    1.19
  -7   1  -1    5.05    0.28
   7  -1   1    5.41    0.38
   7  -1   1    5.16    0.31
   8  -1   1    9.57    0.62
  -8   1  -1    8.86    0.46
  -9   1  -1    2.91    0.20
   9  -1   1    3.06    0.29
   9   0  -1    2.20    0.26
  -9   0   1    2.40    0.18
  -8   0   1    5.74    0.32
   8   0  -1    5.66    0.43
   7   0  -1    0.30    0.12
  -7   0   1    0.52    0.09
   6   0  -1   53.10    3.14
   6   0  -1   52.20    2.55
  -6   0   1   54.26    2.35
   5   0  -1   36.29    1.77
   5   0  -1   37.45    2.18
  -5   0   1   36.71    1.63
   4   0  -1   15.09    0.80
  -4   0   1   16.62    0.84
   4   0  -1   16.83    0.99
  -4   0   1   17.08    0.74
  -3   0   1    7.71    0.39
  -3   0   1    7.76    0.35
   3   0  -1    7.24    0.47
  -2   0   1   19.11    0.86
   2   0  -1   19.34    1.15
  -2   0   1   19.98    0.99
  -1   0   1  436.26   21.62
  -1   0   1  420.34   18.64
   0   0  -1   19.70    0.88
   0   0   1   20.67    0.97
  -1   0  -1   55.06    2.69
   1   0   1   54.85    3.10
   1   0   1   51.43    2.53
  -1   0  -1   51.54    2.32
   2   0   1   40.46    2.35
   2   0   1   38.42    1.92
  -2   0  -1   40.72    1.76
  -2   0  -1   41.22    2.03
  -3   0  -1   93.43    3.97
  -3   0  -1   91.44    4.59
   3   0   1   87.80    4.33
   3   0   1   91.08    5.29
  -4   0  -1   25.57    1.10
   4   0   1   24.36    1.20
  -4   0  -1   24.70    1.26
   4   0   1   24.58    1.47
  -5   0  -1   11.46    0.55
   5   0   1   11.72    0.60
   5   0   1   12.32    0.73
  -5   0  -1   11.78    0.62
   6   0   1    6.21    0.41
   6   0   1    5.45    0.33
  -6   0  -1    6.25    0.31
   7   0   1   24.46    1.47
  -7   0  -1   23.59    1.10
   7   0   1   24.57    1.20
   8   0   1    6.06    0.43
  -8   0  -1    5.52    0.31
   9   0   1    0.05    0.11
  -9   0  -1    0.10    0.09
  -9   1   1    0.30    0.09
   9  -1  -1    0.20    0.13
  -8   1   1   23.14    1.07
   8  -1  -1   23.38    1.43
   7  -1  -1   24.82    1.52
  -7   1   1   25.17    1.14
   7  -1  -1   25.49    1.24
   6  -1  -1   14.40    0.74
   6  -1  -1   14.64    0.92
  -6   1   1   15.60    0.69
   5  -1  -1   14.71    0.91
   5  -1  -1   13.87    0.74
  -5   1   1   16.44    0.69
  -3   1   1   33.60    1.91
  -3   1   1   31.50    1.43
  -2   1   1    7.88    0.44
   2  -1  -1    6.67    0.35
  -2   1   1    7.21    0.33
   1  -1  -1  307.45   14.27
   1  -1  -1  283.94   15.16
  -1   1   1  310.14   17.44
   0   1   1  282.10   13.40
   1   1   1  181.59   10.85
  -1  -1  -1  192.18    9.42
   2   1   1   38.00    2.28
  -2  -1  -1   40.74    1.71
  -2  -1  -1   39.23    1.98
   2   1   1   38.19    1.86
   3   1   1   15.85    0.79
   3   1   1   16.22    0.96
  -3  -1  -1   16.45    0.72
  -3  -1  -1   16.07    0.83
  -4  -1  -1   80.82    4.07
  -4  -1  -1   82.29    3.52
   4   1   1   78.77    3.84
   4   1   1   79.96    4.70
  -5  -1  -1    7.79    0.41
   5   1   1    7.85    0.50
  -5  -1  -1    7.11    0.37
   5   1   1    7.88    0.40
   6   1   1    8.83    0.46
  -6  -1  -1    8.73    0.42
   6   1   1    8.59    0.57
  -7  -1  -1    9.65    0.48
   7   1   1   10.11    0.65
  -8  -1  -1   17.40    0.84
   8   1   1   18.90    1.14
   9   1   1    2.65    0.29
  -9  -1  -1    2.62    0.20
  -9   2   1    9.71    0.49
   9  -2  -1    9.76    0.66
   8  -2  -1    0.02    0.10
  -8   2   1   -0.04    0.08
   7  -2  -1    8.10    0.52
   7  -2  -1    7.83    0.42
  -7   2   1    7.28    0.38
   6  -2  -1   11.56    0.74
  -6   2   1   12.85    0.56
   6  -2  -1   11.26    0.60
  -5   2   1   14.61    0.89
  -5   2   1   15.47    0.67
   5  -2  -1   13.70    0.72
  -4   2   1    3.34    0.18
   4  -2  -1    3.46    0.19
  -3   2   1  147.18    6.59
  -3   2   1  161.83    8.79
   3  -2  -1  144.68    7.18
  -2   2   1   41.80    1.94
  -2   2   1   47.75    2.59
   2  -2  -1   43.46    2.11
   1  -2  -1  125.90    6.40
   1  -2  -1  134.60    6.03
  -1   2   1  120.20    5.53
   0   2   1    0.95    0.07
   0  -2  -1    0.69    0.07
   0   2   1    1.02    0.08
  -1  -2  -1   16.84    0.84
   1   2   1   16.22    0.96
   1   2   1   15.82    0.78
   2   2   1  158.81    7.54
  -2  -2  -1  168.34    8.01
  -2  -2  -1  150.42    6.90
   2   2   1  157.21    9.22
  -3  -2  -1   21.96    1.12
   3   2   1   21.39    1.29
   3   2   1   21.40    1.05
  -3  -2  -1   22.24    0.96
   4   2   1    2.93    0.17
   4   2   1    2.91    0.23
  -4  -2  -1    2.95    0.16
  -4  -2  -1    2.84    0.18
   5   2   1   14.09    0.70
  -5  -2  -1   14.12    0.74
   5   2   1   14.31    0.87
  -5  -2  -1   13.61    0.64
  -6  -2  -1   35.36    1.55
   6   2   1   33.99    2.07
   7   2   1   19.70    1.21
  -7  -2  -1   19.20    0.89
   8   2   1    0.21    0.13
  -8  -2  -1    0.36    0.09
  -9   3   1    1.02    0.13
   9  -3  -1    1.00    0.16
   8  -3  -1   11.75    0.76
   8  -3  -1   11.79    0.62
  -8   3   1   11.90    0.57
  -7   3   1    0.20    0.08
   7  -3  -1    0.37    0.09
  -6   3   1   10.47    0.64
  -6   3   1    9.89    0.48
  -5   3   1   54.01    3.24
  -5   3   1   54.59    2.43
   5  -3  -1   57.07    2.65
   4  -3  -1   53.29    2.56
  -4   3   1   52.25    2.35
  -4   3   1   55.11    3.13
   3  -3  -1    4.20    0.23
  -3   3   1    4.07    0.21
  -3   3   1    4.58    0.28
   2  -3  -1    0.44    0.05
   2  -3  -1    0.36    0.05
  -2   3   1    0.34    0.04
  -2   3   1    0.42    0.06
   1  -3  -1   16.40    0.80
   1  -3  -1   15.32    0.84
  -1   3   1   17.78    0.98
   0   3   1   30.58    1.46
   1   3   1   42.68    2.43
  -1  -3  -1   41.64    1.81
   1   3   1   40.11    1.98
  -2  -3  -1    7.36    0.40
  -2  -3  -1    7.06    0.33
   2   3   1    7.31    0.36
   2   3   1    7.29    0.45
  -3  -3  -1   34.72    1.74
  -3  -3  -1   33.48    1.49
   3   3   1   33.73    1.63
   3   3   1   33.73    2.00
   4   3   1   35.35    2.12
  -4  -3  -1   35.94    1.58
  -4  -3  -1   36.23    1.83
   4   3   1   35.22    1.72
   5   3   1    9.86    0.64
  -5  -3  -1   10.05    0.47
  -5  -3  -1    9.83    0.54
  -6  -3  -1    1.64    0.17
  -6  -3  -1    1.66    0.14
   6   3   1    1.81    0.21
  -7  -3  -1   18.10    0.84
   7   3   1   18.21    1.14
   8   3   1    6.68    0.50
  -9   4   1    0.96    0.13
   9  -4  -1    0.75    0.15
   9  -4  -1    0.81    0.14
  -8   4   1    6.13    0.33
   8  -4  -1    6.31    0.36
  -7   4   1   14.50    0.67
  -7   4   1   14.15    0.89
   6  -4  -1    7.19    0.37
  -6   4   1    6.26    0.45
  -6   4   1    7.28    0.35
  -5   4   1    1.13    0.11
   5  -4  -1    1.63    0.12
  -5   4   1    1.58    0.15
  -4   4   1    1.45    0.13
   4  -4  -1    1.13    0.10
  -4   4   1    1.46    0.11
  -3   4   1   14.32    0.79
   3  -4  -1   12.99    0.65
   3  -4  -1   12.64    0.68
  -3   4   1   12.65    0.59
   2  -4  -1   25.11    1.30
  -2   4   1   24.89    1.12
   2  -4  -1   26.47    1.23
   1  -4  -1    4.61    0.24
   0  -4  -1    6.91    0.42
   0   4   1    7.70    0.39
   0   4   1    8.62    0.48
  -1  -4  -1  101.03    5.19
   1   4   1  100.67    4.88
   1   4   1  106.24    5.98
   2   4   1  124.46    7.08
  -2  -4  -1  124.51    5.30
   2   4   1  120.25    5.78
  -2  -4  -1  117.09    6.14
   3   4   1    0.22    0.08
  -3  -4  -1    0.22    0.04
  -3  -4  -1    0.24    0.07
   3   4   1    0.31    0.05
  -4  -4  -1   15.46    0.81
  -4  -4  -1   15.11    0.69
   4   4   1   15.09    0.94
  -5  -4  -1   26.14    1.36
   5   4   1   26.08    1.58
   6   4   1   26.47    1.61
  -6  -4  -1   26.25    1.38
   7   4   1    0.95    0.18
   8   4   1    0.94    0.20
  -9   5   1    4.32    0.27
  -8   5   1    1.97    0.22
  -8   5   1    1.77    0.16
   8  -5  -1    2.44    0.19
   7  -5  -1    0.09    0.08
  -7   5   1    0.10    0.10
  -7   5   1    0.17    0.07
  -6   5   1    5.86    0.31
   6  -5  -1    6.80    0.34
  -6   5   1    5.76    0.41
  -5   5   1    9.02    0.60
  -5   5   1    9.45    0.45
   5  -5  -1   10.37    0.50
  -4   5   1   14.53    0.65
   4  -5  -1   14.97    0.71
  -4   5   1   13.28    0.86
   3  -5  -1    0.19    0.04
  -3   5   1    0.17    0.07
  -3   5   1    0.06    0.04
   3  -5  -1    0.09    0.04
   2  -5  -1    0.38    0.06
  -2   5   1    0.50    0.08
   2  -5  -1    0.58    0.06
  -2   5   1    0.36    0.04
  -1   5   1   64.00    3.64
   1  -5  -1   60.73    2.97
   1  -5  -1   62.07    3.16
   0   5   1   25.16    1.42
   0  -5  -1   23.51    1.23
   0  -5  -1   22.67    1.15
  -1  -5  -1    6.33    0.37
   1   5   1    6.81    0.42
  -2  -5  -1   21.87    1.14
   2   5   1   21.33    1.30
   2   5   1   22.03    1.06
   3   5   1    3.17    0.26
  -3  -5  -1    3.39    0.23
  -4  -5  -1   19.20    1.01
   4   5   1   18.81    1.16
  -5  -5  -1    2.99    0.23
   5   5   1    3.11    0.28
  -6  -5  -1    2.84    0.23
   6   5   1    3.19    0.29
   7   5   1    5.28    0.42
  -8   6   1    4.02    0.24
   8  -6  -1    4.33    0.27
  -8   6   1    3.53    0.32
  -7   6   1    3.11    0.19
  -7   6   1    2.58    0.25
   7  -6  -1    3.48    0.22
   6  -6  -1    1.18    0.12
  -6   6   1    0.91    0.14
  -6   6   1    1.10    0.11
  -5   6   1    3.82    0.29
   5  -6  -1    4.24    0.24
   4  -6  -1    0.08    0.06
  -4   6   1    0.22    0.09
   3  -6  -1   23.45    1.13
  -3   6   1   22.78    1.38
   2  -6  -1    9.82    0.52
   2  -6  -1    9.78    0.49
  -2   6   1    9.40    0.60
  -1   6   1    2.30    0.18
   1  -6  -1    2.11    0.14
   1  -6  -1    1.91    0.16
   0   6   1   34.38    1.94
   0  -6  -1   32.93    1.58
   0  -6  -1   31.02    1.69
   1   6   1   11.38    0.69
  -1  -6  -1   10.83    0.61
  -2  -6  -1   21.57    1.09
   2   6   1   19.72    1.25
  -3  -6  -1    1.89    0.18
   3   6   1    2.16    0.20
  -4  -6  -1    8.76    0.49
   4   6   1    7.97    0.56
  -5  -6  -1   23.09    1.21
   5   6   1   22.36    1.40
  -6  -6  -1    0.66    0.12
   6   6   1    0.76    0.17
  -8   7   1    0.62    0.16
   8  -7  -1    0.76    0.13
  -7   7   1    1.00    0.16
   7  -7  -1    1.05    0.13
   6  -7  -1    2.24    0.16
  -6   7   1    1.92    0.20
   5  -7  -1    4.32    0.24
  -5   7   1    3.61    0.29
   4  -7  -1   10.25    0.49
  -4   7   1    8.73    0.60
  -3   7   1    0.04    0.09
   3  -7  -1   -0.01    0.06
   2  -7  -1   20.42    0.98
   2  -7  -1   20.73    1.05
  -2   7   1   19.14    1.21
   1  -7  -1    2.42    0.19
  -1   7   1    2.49    0.21
   1  -7  -1    2.92    0.16
   0  -7  -1    3.20    0.22
   0   7   1    2.52    0.23
   0  -7  -1    3.18    0.18
  -1  -7  -1    0.56    0.12
   1   7   1    0.63    0.12
  -2  -7  -1   15.05    0.75
   2   7   1   12.03    0.84
  -3  -7  -1   11.20    0.58
   3   7   1    9.04    0.66
  -4  -7  -1    2.91    0.22
   4   7   1    2.23    0.25
   5   7   1    0.23    0.14
  -5  -7  -1    0.21    0.11
  -7   8   1    0.25    0.13
   7  -8  -1    0.29    0.10
   6  -8  -1    0.16    0.08
  -6   8   1    0.15    0.11
  -5   8   1    1.47    0.17
   5  -8  -1    1.73    0.14
   4  -8  -1    2.56    0.17
  -4   8   1    2.28    0.21
  -3   8   1    3.54    0.29
   3  -8  -1    4.46    0.24
   2  -8  -1    1.36    0.11
  -2   8   1    1.04    0.14
   2  -8  -1    1.40    0.14
   1  -8  -1    1.11    0.13
  -1   8   1    1.00    0.14
   1  -8  -1    1.08    0.10
   0  -8  -1    8.59    0.48
   0   8   1    7.79    0.54
   1   8   1   14.03    0.94
  -1  -8  -1   16.31    0.83
   2   8   1    0.96    0.16
  -2  -8  -1    1.25    0.16
   3   8   1    1.12    0.18
  -3  -8  -1    1.25    0.16
  -4  -8  -1    1.22    0.17
   4   8   1    1.27    0.20
   6  -9  -1    2.11    0.17
  -6   9   1    1.76    0.21
  -5   9   1    0.43    0.13
   5  -9  -1    0.64    0.10
  -4   9   1    0.13    0.11
   4  -9  -1    0.24    0.08
   3  -9  -1    0.67    0.10
  -3   9   1    0.79    0.14
   2  -9  -1    7.07    0.34
  -2   9   1    5.47    0.43
  -1   9   1    2.69    0.26
   1  -9  -1    3.86    0.25
   0   9   1    1.29    0.18
   0  -9  -1    1.72    0.19
   1   9   1    1.12    0.17
  -1  -9  -1    1.27    0.17
   2   9   1    1.96    0.23
  -2  -9  -1    2.88    0.23
  -4  10   1    1.17    0.19
   4 -10  -1    1.61    0.14
  -3  10   1    2.22    0.23
  -2  10   1    0.28    0.12
   1 -10  -1    0.51    0.12
  -1  10   1    0.38    0.13
   0 -10  -1    1.92    0.21
   0 -10   2    2.47    0.21
   0  10  -2    1.90    0.22
  -1  10  -2    1.10    0.17
   1 -10   2    1.30    0.17
  -2  10  -2    0.62    0.14
  -3  10  -2    0.66    0.14
  -4  10  -2    0.78    0.16
   2   9  -2    2.56    0.27
  -2  -9   2    3.57    0.26
  -1  -9   2    0.66    0.14
   1   9  -2    0.79    0.16
   0   9  -2    2.99    0.27
   0  -9   2    3.73    0.26
   1  -9   2    5.00    0.31
  -1   9  -2    4.25    0.34
  -2   9  -2    0.72    0.14
  -3   9  -2    0.15    0.11
   3  -9   2    0.42    0.09
  -4   9  -2   -0.09    0.10
   4  -9   2    0.00    0.08
   5  -9   2    2.24    0.18
  -5   9  -2    1.67    0.20
   6  -9   2    0.39    0.12
  -4  -8   2    3.00    0.24
   4   8  -2    2.30    0.26
   3   8  -2    1.31    0.19
  -3  -8   2    1.46    0.18
   2   8  -2    1.25    0.18
  -2  -8   2    1.42    0.17
  -1  -8   2    7.58    0.44
   1   8  -2    6.93    0.49
   0   8  -2    1.94    0.20
   0  -8   2    2.07    0.19
   1  -8   2    1.03    0.13
  -1   8  -2    1.03    0.14
   2  -8   2    2.08    0.14
  -2   8  -2    1.48    0.17
   2  -8   2    1.77    0.16
   3  -8   2    4.05    0.22
  -3   8  -2    2.91    0.26
  -4   8  -2    4.01    0.32
   4  -8   2    4.76    0.27
  -5   8  -2    0.11    0.10
   5  -8   2    0.03    0.09
   6  -8   2    1.16    0.14
   7  -8   2    3.49    0.25
   5   7  -2    0.01    0.14
  -5  -7   2    0.02    0.10
   4   7  -2   12.53    0.87
  -4  -7   2   14.71    0.76
  -2  -7   2    2.21    0.20
   2   7  -2    2.38    0.22
  -1  -7   2    1.22    0.15
   1   7  -2    1.64    0.16
   0  -7   2    4.20    0.26
   0   7  -2    3.88    0.29
   1  -7   2   14.04    0.71
  -1   7  -2   12.06    0.80
   1  -7   2   13.03    0.65
   2  -7   2    0.04    0.06
  -2   7  -2    0.08    0.08
   2  -7   2   -0.04    0.07
  -3   7  -2    1.08    0.14
   3  -7   2    1.54    0.12
  -4   7  -2    2.20    0.16
  -4   7  -2    2.08    0.19
   4  -7   2    2.24    0.17
  -5   7  -2    7.34    0.52
  -5   7  -2    7.91    0.40
   5  -7   2    8.95    0.44
   6  -7   2    2.44    0.19
  -6   7  -2    2.14    0.16
  -6   7  -2    2.09    0.22
  -7   7  -2    0.28    0.09
   7  -7   2    0.20    0.10
  -8   7  -2    0.60    0.12
  -6  -6   2    6.34    0.40
   6   6  -2    6.55    0.49
   5   6  -2    5.98    0.45
  -5  -6   2    6.03    0.38
   4   6  -2    5.65    0.42
  -4  -6   2    5.80    0.36
  -3  -6   2    7.39    0.43
   3   6  -2    7.15    0.49
  -2  -6   2    1.10    0.13
   2   6  -2    0.96    0.15
  -1  -6   2    6.09    0.36
   1   6  -2    5.73    0.41
   1   6  -2    6.74    0.30
   0  -6   2    1.27    0.13
   0  -6   2    1.32    0.10
   0   6  -2    1.43    0.14
   0   6  -2    1.74    0.10
  -1   6  -2    1.46    0.09
   1  -6   2    0.98    0.11
  -1   6  -2    1.20    0.13
   1  -6   2    1.35    0.10
   2  -6   2   27.26    1.39
   2  -6   2   27.16    1.30
  -2   6  -2   26.40    1.19
  -3   6  -2   11.59    0.55
   3  -6   2   12.74    0.60
  -3   6  -2   11.14    0.72
  -4   6  -2   35.14    2.14
  -4   6  -2   37.28    1.61
  -5   6  -2    0.56    0.09
   5  -6   2    0.53    0.10
  -5   6  -2    0.43    0.11
  -6   6  -2    4.39    0.36
   6  -6   2    5.93    0.31
  -6   6  -2    5.10    0.28
   7  -6   2    5.35    0.31
  -7   6  -2    4.60    0.28
   8  -6   2    0.47    0.14
  -8   6  -2    0.60    0.11
   7   5  -2    2.47    0.28
  -6  -5   2    1.53    0.16
   6   5  -2    1.66    0.22
   5   5  -2    5.95    0.44
  -5  -5   2    5.98    0.37
  -5  -5   2    6.31    0.31
   4   5  -2   18.95    1.21
  -4  -5   2   20.41    0.89
  -4  -5   2   19.88    1.04
  -3  -5   2   30.83    1.56
  -3  -5   2   30.49    1.34
   3   5  -2   28.88    1.80
   2   5  -2    2.34    0.19
  -2  -5   2    1.94    0.17
  -1  -5   2    0.31    0.07
   1   5  -2    0.47    0.09
   1   5  -2    0.53    0.06
   0  -5   2   79.01    4.04
   0  -5   2   74.60    3.79
   0   5  -2   85.49    3.49
   0   5  -2   79.95    4.65
   1  -5   2   40.50    1.95
  -1   5  -2   41.56    1.79
  -1   5  -2   43.98    2.40
   1  -5   2   37.19    2.08
  -2   5  -2    3.49    0.23
   2  -5   2    2.85    0.18
  -2   5  -2    3.51    0.17
   2  -5   2    3.15    0.20
   3  -5   2    2.89    0.18
  -3   5  -2    3.02    0.17
  -3   5  -2    2.89    0.21
  -4   5  -2   11.04    0.51
  -4   5  -2    9.98    0.66
   4  -5   2   11.59    0.56
  -5   5  -2   12.50    0.77
  -5   5  -2   12.44    0.58
  -6   5  -2    3.62    0.29
   6  -5   2    4.16    0.25
  -6   5  -2    3.91    0.22
   7  -5   2    2.94    0.21
  -7   5  -2    2.62    0.19
   8  -5   2    4.24    0.28
  -8   5  -2    3.73    0.24
  -8  -4   2    0.82    0.12
  -7  -4   2    9.57    0.47
   7   4  -2    9.20    0.65
  -6  -4   2   10.85    0.61
  -6  -4   2   11.31    0.53
   6   4  -2   10.91    0.73
  -5  -4   2    2.32    0.19
  -5  -4   2    2.72    0.17
   5   4  -2    2.92    0.25
  -4  -4   2    3.29    0.25
  -4  -4   2    4.03    0.21
   4   4  -2    4.03    0.30
  -3  -4   2   39.23    1.98
  -3  -4   2   37.48    1.70
   3   4  -2   38.82    2.28
   2   4  -2   20.15    1.19
  -2  -4   2   19.15    0.88
  -2  -4   2   20.38    1.04
  -1  -4   2   21.89    1.21
   1   4  -2   24.85    1.39
   1   4  -2   23.74    1.04
   0   4  -2    1.61    0.13
   0  -4   2    1.29    0.11
  -1   4  -2   64.53    3.49
  -1   4  -2   61.98    2.62
   1  -4   2   55.33    3.03
   1  -4   2   57.35    2.85
   2  -4   2   20.44    1.01
  -2   4  -2   21.82    1.23
  -2   4  -2   19.34    0.92
   2  -4   2   21.55    1.07
   3  -4   2   29.80    1.40
  -3   4  -2   29.34    1.70
  -3   4  -2   27.72    1.28
   4  -4   2   12.74    0.64
  -4   4  -2   13.24    0.59
  -4   4  -2   12.27    0.77
   5  -4   2   24.75    1.20
  -5   4  -2   24.54    1.10
  -5   4  -2   23.95    1.45
   6  -4   2   14.11    0.66
  -6   4  -2   11.80    0.59
  -6   4  -2   12.44    0.79
   7  -4   2    3.72    0.26
  -7   4  -2    3.84    0.23
  -8   4  -2    1.43    0.15
   8  -4   2    1.59    0.18
   9  -4   2    0.67    0.15
  -9   4  -2    0.68    0.12
   8   3  -2    8.07    0.60
  -8  -3   2    8.59    0.44
  -7  -3   2    2.73    0.20
   7   3  -2    3.40    0.30
  -6  -3   2    0.06    0.06
   6   3  -2    0.15    0.12
  -6  -3   2   -0.17    0.06
  -5  -3   2    0.94    0.09
  -5  -3   2    0.79    0.09
   5   3  -2    0.74    0.14
  -4  -3   2   68.49    3.48
  -4  -3   2   68.75    3.00
   4   3  -2   68.11    4.02
   3   3  -2   83.98    4.86
  -3  -3   2   83.53    4.21
  -3  -3   2   81.86    3.63
  -2  -3   2    0.32    0.06
   2   3  -2    0.77    0.10
   0  -3   2  181.26    9.40
   0   3  -2  191.99    8.12
   1  -3   2   48.70    2.48
  -1   3  -2   50.90    2.27
   1  -3   2   52.40    2.63
  -1   3  -2   55.94    3.03
   2  -3   2    3.00    0.17
   2  -3   2    3.44    0.18
  -2   3  -2    3.05    0.16
  -2   3  -2    3.02    0.20
  -3   3  -2   22.25    1.37
   3  -3   2   22.89    1.13
  -3   3  -2   24.15    1.04
   3  -3   2   24.01    1.19
  -4   3  -2   97.43    5.83
  -4   3  -2  103.52    4.38
   4  -3   2   99.53    4.78
  -5   3  -2    2.39    0.15
   5  -3   2    2.37    0.18
  -5   3  -2    2.53    0.19
   6  -3   2    6.57    0.37
  -6   3  -2    6.56    0.33
   7  -3   2    6.36    0.43
   7  -3   2    5.87    0.36
  -7   3  -2    6.27    0.33
   8  -3   2   12.26    0.66
  -8   3  -2   12.28    0.59
   9  -3   2    1.25    0.17
  -9   3  -2    1.39    0.15
  -8  -2   2    7.02    0.37
   8   2  -2    6.91    0.51
  -7  -2   2   15.11    0.70
   7   2  -2   14.63    0.95
  -6  -2   2    3.13    0.19
   6   2  -2    3.14    0.27
   5   2  -2    2.13    0.20
  -5  -2   2    2.06    0.14
  -5  -2   2    1.56    0.14
   4   2  -2   56.45    3.32
  -4  -2   2   55.86    2.48
  -4  -2   2   57.29    2.87
  -3  -2   2  487.56   21.48
   3   2  -2  489.78   28.66
  -3  -2   2  504.93   24.88
  -2  -2   2    0.50    0.06
   2   2  -2    0.76    0.09
   1   2  -2    1.54    0.12
  -1  -2   2    1.51    0.10
  -1  -2   2    1.50    0.08
   0  -2   2    2.11    0.12
   0   2  -2    2.55    0.16
   0   2  -2    2.54    0.12
  -1   2  -2   78.58    3.53
  -1   2  -2   84.13    4.71
   1  -2   2   81.73    3.85
   1  -2   2   79.27    4.08
  -2   2  -2   50.44    2.23
   2  -2   2   51.31    2.43
   2  -2   2   52.02    2.57
  -2   2  -2   49.79    2.96
  -3   2  -2    1.71    0.13
   3  -2   2    1.72    0.10
  -3   2  -2    1.82    0.11
   3  -2   2    1.62    0.12
   4  -2   2    2.78    0.19
  -4   2  -2    2.84    0.20
  -4   2  -2    3.09    0.17
  -5   2  -2   48.01    2.13
   5  -2   2   47.82    2.33
   5  -2   2   49.45    2.84
  -6   2  -2   12.01    0.55
   6  -2   2   11.82    0.61
   6  -2   2   11.23    0.73
  -7   2  -2    5.07    0.28
   7  -2   2    5.24    0.37
   7  -2   2    4.90    0.31
  -8   2  -2    2.55    0.19
   8  -2   2    2.72    0.23
  -9   2  -2    0.65    0.12
   9  -2   2    0.46    0.13
   9   1  -2    3.51    0.33
  -9  -1   2    3.63    0.24
  -8  -1   2    3.14    0.21
   8   1  -2    3.12    0.30
   7   1  -2    0.11    0.11
  -7  -1   2    0.25    0.08
   6   1  -2    0.69    0.13
  -6  -1   2    0.84    0.09
  -5  -1   2   85.92    3.71
   5   1  -2   84.85    4.95
  -5  -1   2   83.17    4.28
  -4  -1   2  158.27    6.67
  -4  -1   2  150.94    7.71
   4   1  -2  149.59    8.90
  -3  -1   2    9.69    0.52
  -3  -1   2    9.75    0.45
   3   1  -2   10.19    0.61
  -2  -1   2  109.09    4.94
   2   1  -2  116.02    6.60
  -2  -1   2  115.17    5.72
  -1  -1   2   50.94    2.50
  -1  -1   2   47.69    2.15
   0  -1   2  570.52   30.81
   0  -1   2  661.37   29.11
   0   1  -2  605.41   26.63
   1  -1   2    4.71    0.25
  -1   1  -2    4.64    0.22
   1  -1   2    4.86    0.24
  -2   1  -2   55.00    2.44
   2  -1   2   55.51    2.82
   2  -1   2   56.95    2.66
  -3   1  -2  203.65   10.11
  -3   1  -2  202.29    8.74
   3  -1   2  198.18    9.53
   3  -1   2  198.82   11.65
   4  -1   2  162.12    7.78
  -4   1  -2  162.59    7.13
  -4   1  -2  163.74    8.24
   4  -1   2  165.71    9.51
  -5   1  -2    3.03    0.18
   5  -1   2    2.98    0.23
   5  -1   2    3.12    0.21
   6  -1   2   31.32    1.87
   6  -1   2   31.52    1.54
  -6   1  -2   31.41    1.40
   7  -1   2   11.54    0.61
   7  -1   2   12.02    0.75
  -7   1  -2   11.74    0.56
  -8   1  -2    3.95    0.24
   8  -1   2    4.28    0.28
  -9   1  -2    1.69    0.16
  -9   0   2    0.01    0.09
   9   0  -2   -0.06    0.12
   8   0  -2   10.27    0.71
  -8   0   2   11.41    0.54
  -7   0   2   32.55    1.43
   7   0  -2   30.70    1.90
  -6   0   2   16.33    0.75
   6   0  -2   16.31    1.01
  -5   0   2    3.49    0.19
   5   0  -2    3.27    0.25
   5   0  -2    3.14    0.19
  -4   0   2   58.36    2.53
  -4   0   2   58.12    2.91
   4   0  -2   56.22    3.37
  -3   0   2   55.45    2.82
  -3   0   2   56.96    2.45
   3   0  -2   55.20    3.26
  -2   0   2   16.28    0.79
   2   0  -2   15.47    0.91
  -2   0   2   14.60    0.69
  -1   0   2    7.01    0.36
  -1   0   2    6.53    0.34
  -1   0   2    6.92    0.31
  -1   0   2    7.22    0.41
   0   0  -2  665.78   29.74
   0   0   2  701.64   32.46
   1   0   2  282.07   14.65
  -1   0  -2  293.93   12.66
   1   0   2  297.27   13.82
   2   0   2   79.25    4.49
  -2   0  -2   78.03    3.89
   2   0   2   75.76    3.67
  -2   0  -2   75.39    3.36
   3   0   2    1.84    0.13
  -3   0  -2    2.00    0.11
  -3   0  -2    1.95    0.12
   3   0   2    2.02    0.15
  -4   0  -2   35.86    1.83
   4   0   2   36.79    2.12
   4   0   2   35.18    1.73
  -4   0  -2   36.05    1.59
  -5   0  -2   22.77    1.19
   5   0   2   24.39    1.40
  -5   0  -2   22.37    1.04
   5   0   2   23.68    1.14
  -6   0  -2    1.39    0.12
   6   0   2    1.47    0.17
   6   0   2    1.39    0.15
   7   0   2    0.50    0.09
   7   0   2    0.40    0.11
  -7   0  -2    0.43    0.09
  -8   0  -2    0.21    0.09
   8   0   2    0.28    0.12
  -9   0  -2    1.96    0.17
   9  -1  -2    5.72    0.44
  -9   1   2    5.63    0.32
   8  -1  -2    8.59    0.57
  -8   1   2    8.21    0.43
  -7   1   2   12.53    0.59
   7  -1  -2   12.06    0.78
   6  -1  -2    0.17    0.08
   6  -1  -2    0.26    0.06
  -6   1   2    0.08    0.06
  -5   1   2   18.31    0.85
   5  -1  -2   18.51    1.13
   5  -1  -2   19.36    0.91
   4  -1  -2   10.46    0.53
  -4   1   2   11.10    0.50
  -3   1   2    0.05    0.04
  -3   1   2   -0.01    0.03
   3  -1  -2    0.06    0.03
   2  -1  -2   37.75    1.88
  -2   1   2   41.18    2.31
  -1   1   2   78.74    4.14
  -1   1   2   85.59    4.78
   0   1   2  614.41   34.89
   0   1   2  617.18   28.52
   0  -1  -2  571.44   30.24
  -1  -1  -2   52.37    2.61
   1   1   2   50.38    2.46
  -1  -1  -2   51.93    2.25
   1   1   2   51.86    3.00
  -2  -1  -2  124.09    5.36
   2   1   2  122.09    5.85
  -2  -1  -2  124.86    6.21
   2   1   2  121.40    7.15
  -3  -1  -2  189.81    8.10
   3   1   2  182.50   10.80
   3   1   2  181.80    8.84
  -3  -1  -2  190.08    9.38
  -4  -1  -2    9.59    0.43
   4   1   2    9.20    0.57
  -4  -1  -2    9.09    0.49
   4   1   2    8.94    0.47
   5   1   2    0.05    0.05
  -5  -1  -2   -0.01    0.04
   5   1   2    0.08    0.07
  -5  -1  -2    0.08    0.05
  -6  -1  -2   23.85    1.09
   6   1   2   24.48    1.46
   6   1   2   24.14    1.19
  -7  -1  -2   11.81    0.58
   7   1   2   12.75    0.79
   8   1   2   13.21    0.82
  -8  -1  -2   11.81    0.60
  -9  -1  -2    0.10    0.08
   9  -2  -2    0.38    0.13
  -9   2   2    0.34    0.10
  -8   2   2    6.00    0.32
   8  -2  -2    5.74    0.42
   7  -2  -2    4.89    0.35
  -7   2   2    5.03    0.27
   7  -2  -2    4.42    0.27
   6  -2  -2    2.75    0.18
  -6   2   2    3.28    0.19
  -5   2   2    0.64    0.10
   5  -2  -2    0.76    0.07
  -5   2   2    0.66    0.08
  -4   2   2  159.19    6.97
   4  -2  -2  151.23    7.60
  -4   2   2  169.57    9.31
  -3   2   2   71.65    3.34
   3  -2  -2   76.94    3.64
  -3   2   2   80.80    4.46
   2  -2  -2   62.07    3.25
   2  -2  -2   63.79    3.07
  -2   2   2   67.58    3.76
  -1   2   2   22.95    1.08
   1  -2  -2   21.91    1.14
   0   2   2  326.46   18.54
   0   2   2  312.67   15.16
   1   2   2  155.76    7.18
  -1  -2  -2  140.51    7.61
   1   2   2  157.14    8.78
   2   2   2    6.43    0.40
   2   2   2    6.37    0.33
  -2  -2  -2    6.60    0.35
  -2  -2  -2    6.52    0.30
  -3  -2  -2   11.22    0.61
  -3  -2  -2   11.94    0.53
   3   2   2   11.57    0.71
   3   2   2   11.69    0.58
   4   2   2   15.50    0.93
   4   2   2   15.25    0.76
  -4  -2  -2   14.82    0.80
  -4  -2  -2   15.72    0.69
   5   2   2    8.07    0.42
  -5  -2  -2    7.67    0.38
   5   2   2    8.31    0.52
  -5  -2  -2    7.83    0.44
  -6  -2  -2    0.53    0.08
   6   2   2    0.41    0.11
   7   2   2    1.64    0.22
  -7  -2  -2    1.45    0.14
  -8  -2  -2    2.19    0.17
   8   2   2    2.02    0.25
   9  -3  -2    3.13    0.28
  -9   3   2    2.84    0.21
  -8   3   2    0.09    0.08
   8  -3  -2    0.06    0.09
   8  -3  -2    0.12    0.09
  -7   3   2    7.94    0.40
   7  -3  -2    8.06    0.43
  -6   3   2    7.69    0.38
  -6   3   2    7.08    0.49
   6  -3  -2    8.09    0.40
  -5   3   2   16.66    0.78
  -5   3   2   17.90    1.03
   5  -3  -2   16.55    0.83
  -4   3   2    1.58    0.11
   4  -3  -2    1.58    0.11
  -3   3   2   28.00    1.53
   3  -3  -2   25.93    1.25
  -3   3   2   23.85    1.14
  -2   3   2   29.85    1.33
  -2   3   2   32.70    1.78
   2  -3  -2   28.63    1.54
   2  -3  -2   30.31    1.46
  -1   3   2   21.02    1.02
   1  -3  -2   19.67    1.08
  -1   3   2   22.64    1.25
   0  -3  -2    0.07    0.03
   0   3   2    0.19    0.04
   0   3   2    0.13    0.03
   1   3   2   30.82    1.83
   1   3   2   30.25    1.50
  -1  -3  -2   32.44    1.59
  -2  -3  -2   90.02    4.01
  -2  -3  -2   93.29    4.65
   2   3   2   91.22    4.38
   2   3   2   93.33    5.36
  -3  -3  -2   33.07    1.71
  -3  -3  -2   33.53    1.47
   3   3   2   33.25    1.97
   3   3   2   33.73    1.61
  -4  -3  -2    3.09    0.20
   4   3   2    3.12    0.19
  -4  -3  -2    3.00    0.17
   4   3   2    2.98    0.24
   5   3   2    2.62    0.23
  -5  -3  -2    2.67    0.16
  -5  -3  -2    2.48    0.19
   6   3   2   27.50    1.67
  -6  -3  -2   27.51    1.24
  -6  -3  -2   27.80    1.43
   7   3   2   10.60    0.70
   8   3   2    1.92    0.25
   9  -4  -2    0.74    0.15
  -9   4   2    0.97    0.13
   9  -4  -2    0.79    0.13
  -8   4   2    4.11    0.25
   8  -4  -2    4.30    0.27
  -7   4   2    1.33    0.13
   7  -4  -2    1.37    0.14
  -7   4   2    1.20    0.16
  -6   4   2    2.26    0.20
  -6   4   2    2.24    0.16
   6  -4  -2    2.57    0.17
  -5   4   2   12.05    0.79
  -5   4   2   13.43    0.60
   5  -4  -2   13.41    0.65
  -4   4   2   74.16    3.00
   4  -4  -2   65.65    3.26
  -4   4   2   65.30    3.99
  -3   4   2   35.29    1.61
   3  -4  -2   35.50    1.86
   3  -4  -2   37.71    1.76
  -3   4   2   38.12    2.15
   2  -4  -2    3.07    0.17
  -2   4   2    3.22    0.21
   2  -4  -2    2.84    0.17
  -2   4   2    2.60    0.14
   1  -4  -2    5.17    0.31
  -1   4   2    6.13    0.36
   0   4   2  208.22   11.64
   0   4   2  195.57    9.51
   0  -4  -2  197.19   10.10
  -1  -4  -2   79.39    4.38
   1   4   2   91.36    5.05
   1   4   2   88.79    4.12
  -2  -4  -2    5.81    0.34
   2   4   2    6.04    0.39
   2   4   2    6.03    0.31
   3   4   2   15.53    0.96
  -3  -4  -2   16.19    0.84
   3   4   2   15.84    0.78
   4   4   2    3.82    0.30
  -4  -4  -2    4.15    0.25
   5   4   2   17.13    1.08
  -5  -4  -2   17.93    0.93
  -6  -4  -2    3.09    0.23
   6   4   2    3.19    0.28
   7   4   2    5.91    0.44
   9  -5  -2   -0.01    0.10
  -9   5   2   -0.01    0.09
  -8   5   2    0.69    0.11
   8  -5  -2    0.92    0.13
  -8   5   2    0.88    0.16
  -7   5   2    5.58    0.43
  -7   5   2    6.30    0.33
   7  -5  -2    6.71    0.35
  -6   5   2    8.32    0.41
  -6   5   2    7.54    0.54
   6  -5  -2    9.49    0.45
   5  -5  -2    1.68    0.13
  -5   5   2    1.53    0.12
  -5   5   2    1.64    0.16
  -4   5   2   19.52    0.86
   4  -5  -2   19.66    0.94
  -4   5   2   17.99    1.14
   3  -5  -2    3.18    0.19
   3  -5  -2    3.39    0.19
  -3   5   2    2.93    0.23
  -2   5   2   24.18    1.48
   2  -5  -2   26.12    1.22
   2  -5  -2   24.91    1.29
   1  -5  -2    3.91    0.23
   1  -5  -2    3.80    0.21
  -1   5   2    4.01    0.27
   0  -5  -2    8.85    0.50
   0   5   2    9.63    0.58
   0   5   2    9.38    0.47
   1   5   2   62.86    2.95
   1   5   2   65.10    3.62
  -1  -5  -2   57.40    3.14
   2   5   2    0.27    0.06
  -2  -5  -2    0.21    0.07
   2   5   2    0.31    0.08
   3   5   2    0.62    0.12
  -3  -5  -2    0.73    0.10
   4   5   2    0.43    0.12
  -4  -5  -2    0.36    0.10
  -5  -5  -2   14.08    0.76
   5   5   2   13.63    0.88
   6   5   2   12.68    0.85
  -6  -5  -2   13.54    0.73
   7   5   2    0.60    0.17
  -8   6   2    1.52    0.20
   8  -6  -2    2.17    0.17
   7  -6  -2    1.25    0.13
  -7   6   2    1.14    0.17
   6  -6  -2    1.21    0.12
  -6   6   2    1.05    0.15
   5  -6  -2    5.32    0.28
  -5   6   2    4.54    0.34
   4  -6  -2   15.81    0.76
  -4   6   2   14.51    0.92
  -3   6   2   21.74    1.34
   3  -6  -2   22.94    1.09
   2  -6  -2    1.41    0.11
   2  -6  -2    1.44    0.13
  -2   6   2    1.34    0.14
  -1   6   2   32.49    1.89
   1  -6  -2   29.37    1.64
   1  -6  -2   34.01    1.55
   0   6   2   13.35    0.80
   0  -6  -2   12.76    0.70
   1   6   2    1.86    0.17
  -1  -6  -2    1.70    0.16
   1   6   2    1.97    0.13
  -2  -6  -2    7.47    0.43
   2   6   2    7.04    0.48
  -3  -6  -2   17.85    0.90
   3   6   2   15.50    1.02
   4   6   2   17.18    1.11
  -4  -6  -2   18.81    0.97
  -5  -6  -2    4.17    0.29
   5   6   2    3.82    0.33
  -6  -6  -2    0.42    0.12
   6   6   2    0.49    0.16
   8  -7  -2    0.97    0.14
  -8   7   2    0.87    0.17
   7  -7  -2    3.42    0.22
  -7   7   2    2.90    0.27
   6  -7  -2    1.15    0.12
  -6   7   2    1.08    0.16
  -5   7   2    0.78    0.13
   5  -7  -2    0.80    0.10
  -4   7   2    8.07    0.54
   4  -7  -2    8.63    0.44
  -3   7   2   13.16    0.85
   3  -7  -2   14.49    0.69
  -2   7   2    1.35    0.15
   2  -7  -2    1.60    0.12
   2  -7  -2    1.50    0.14
   1  -7  -2    8.47    0.47
  -1   7   2    8.15    0.54
   1  -7  -2    8.76    0.44
   0  -7  -2    2.88    0.17
   0   7   2    2.65    0.23
   0  -7  -2    2.90    0.21
  -2  -7  -2    1.34    0.16
   2   7   2    1.45    0.17
   3   7   2    0.77    0.14
  -3  -7  -2    0.74    0.14
   4   7   2    0.19    0.12
  -4  -7  -2    0.10    0.10
   5   7   2    2.06    0.23
  -5  -7  -2    2.02    0.21
  -7   8   2    0.45    0.14
   7  -8  -2    0.38    0.10
   6  -8  -2    2.29    0.17
  -6   8   2    2.05    0.22
  -5   8   2    3.19    0.27
   5  -8  -2    3.72    0.22
  -4   8   2    2.45    0.22
   4  -8  -2    2.69    0.17
  -3   8   2    0.64    0.12
   3  -8  -2    0.52    0.08
   2  -8  -2    1.46    0.11
   2  -8  -2    1.39    0.14
  -2   8   2    0.98    0.14
   1  -8  -2    5.97    0.32
  -1   8   2    5.18    0.40
   1  -8  -2    6.49    0.37
   0  -8  -2    7.00    0.39
   0  -8  -2    6.39    0.34
   0   8   2    5.50    0.43
  -1  -8  -2    0.11    0.11
   1   8   2    0.22    0.11
  -2  -8  -2    4.77    0.32
   2   8   2    3.87    0.33
  -3  -8  -2    1.31    0.17
   3   8   2    1.18    0.18
   4   8   2    7.81    0.58
  -4  -8  -2    8.85    0.51
  -6   9   2    0.43    0.14
   5  -9  -2    1.00    0.11
  -5   9   2    0.89    0.15
   4  -9  -2    2.55    0.17
  -4   9   2    2.19    0.22
   3  -9  -2    3.64    0.21
  -3   9   2    2.91    0.27
  -2   9   2    0.17    0.10
   2  -9  -2    0.34    0.08
   1  -9  -2    1.00    0.13
   1  -9  -2    1.01    0.10
  -1   9   2    0.81    0.15
   0  -9  -2    3.97    0.27
   0   9   2    3.07    0.28
   1   9   2    3.85    0.35
  -1  -9  -2    5.46    0.33
  -2  -9  -2    0.17    0.12
   2   9   2    0.14    0.13
   4 -10  -2   -0.06    0.07
   3 -10  -2    0.47    0.09
  -3  10   2    0.68    0.15
  -2  10   2    1.21    0.17
   1 -10  -2    1.37    0.18
   0 -10  -2    0.94    0.16
   0  10  -3    0.23    0.12
   0 -10   3    0.15    0.11
   1 -10   3    2.18    0.20
  -1  10  -3    1.54    0.20
  -2  10  -3    1.32    0.18
   2   9  -3    0.47    0.14
  -2  -9   3    0.47    0.13
   1   9  -3    2.59    0.27
  -1  -9   3    4.03    0.27
   0   9  -3    2.91    0.27
   0  -9   3    3.64    0.26
  -1   9  -3    1.09    0.16
   1  -9   3    1.44    0.17
  -2   9  -3    0.29    0.11
  -3   9  -3    1.07    0.15
   4  -9   3    4.29    0.27
   5  -9   3    0.27    0.11
  -4  -8   3   -0.02    0.11
   4   8  -3    0.09    0.14
  -3  -8   3    4.70    0.31
   3   8  -3    3.79    0.34
   1   8  -3    1.00    0.16
  -1  -8   3    0.98    0.14
   0  -8   3    0.09    0.09
   0   8  -3    0.10    0.10
  -1   8  -3    3.08    0.27
   1  -8   3    4.16    0.26
   2  -8   3    7.88    0.42
  -2   8  -3    6.31    0.47
   3  -8   3   -0.05    0.07
  -3   8  -3   -0.07    0.09
   4  -8   3    2.22    0.17
   5  -8   3    2.16    0.18
   6  -8   3    0.75    0.13
   5   7  -3    5.91    0.47
  -5  -7   3    6.30    0.39
   4   7  -3    3.70    0.32
  -4  -7   3    3.82    0.28
  -3  -7   3    4.08    0.28
   3   7  -3    3.46    0.31
   2   7  -3    5.72    0.43
  -2  -7   3    6.68    0.38
  -1  -7   3    6.15    0.35
   1   7  -3    4.95    0.38
   0   7  -3   11.37    0.77
   0  -7   3   13.42    0.68
   1  -7   3   -0.05    0.07
  -1   7  -3    0.05    0.08
  -1   7  -3    0.04    0.05
  -2   7  -3    4.72    0.26
   2  -7   3    5.14    0.28
   2  -7   3    5.37    0.31
   3  -7   3   10.74    0.54
  -3   7  -3   10.33    0.50
   4  -7   3    4.12    0.25
  -4   7  -3    4.12    0.23
  -4   7  -3    3.41    0.28
   5  -7   3    3.03    0.21
  -5   7  -3    2.81    0.19
  -6   7  -3    1.16    0.12
   6  -7   3    1.12    0.14
  -7   7  -3    0.86    0.12
   7  -7   3    1.11    0.15
  -8   7  -3    3.94    0.26
  -6  -6   3    1.25    0.17
   6   6  -3    1.16    0.22
   5   6  -3   -0.01    0.14
  -5  -6   3   -0.04    0.09
  -4  -6   3    7.32    0.44
   4   6  -3    7.68    0.52
  -3  -6   3   16.06    0.84
   3   6  -3   14.66    0.96
   3   6  -3   15.45    0.71
   2   6  -3   25.27    1.12
  -2  -6   3   26.51    1.31
   2   6  -3   23.39    1.50
   1   6  -3    0.01    0.05
   1   6  -3   -0.03    0.08
  -1  -6   3    0.03    0.07
   0   6  -3    2.26    0.13
   0   6  -3    1.83    0.17
   0  -6   3    2.16    0.17
   1  -6   3   27.44    1.43
   1  -6   3   27.92    1.34
   2  -6   3    3.30    0.21
  -2   6  -3    3.59    0.19
   2  -6   3    3.60    0.23
  -2   6  -3    3.50    0.25
   3  -6   3    0.90    0.11
  -3   6  -3    0.82    0.12
  -3   6  -3    0.91    0.09
   3  -6   3    0.99    0.11
   4  -6   3   10.95    0.55
  -4   6  -3   10.09    0.50
  -5   6  -3    7.03    0.37
   5  -6   3    7.64    0.41
   6  -6   3    2.25    0.19
  -6   6  -3    2.34    0.17
   7  -6   3    0.00    0.10
  -7   6  -3   -0.06    0.08
  -8   6  -3    0.94    0.14
   8  -6   3    1.04    0.17
   7   5  -3    0.45    0.19
  -6  -5   3   12.23    0.56
   6   5  -3   10.69    0.77
  -6  -5   3   11.88    0.65
  -5  -5   3   11.07    0.52
   5   5  -3   10.86    0.71
  -5  -5   3   10.35    0.60
  -4  -5   3    7.83    0.37
   4   5  -3    7.93    0.52
  -4  -5   3    7.18    0.44
  -3  -5   3    0.28    0.09
  -3  -5   3    0.84    0.09
   3   5  -3    0.59    0.13
  -2  -5   3   19.25    0.99
   2   5  -3   18.52    0.84
   2   5  -3   18.54    1.14
  -1  -5   3   16.77    0.86
   1   5  -3   16.02    0.73
   1   5  -3   15.87    0.98
   0  -5   3    5.17    0.28
   0   5  -3    5.68    0.36
   0  -5   3    5.72    0.33
   0   5  -3    5.67    0.27
   1  -5   3   19.87    1.08
  -1   5  -3   20.29    1.24
   1  -5   3   21.43    1.01
  -1   5  -3   21.62    0.93
   2  -5   3   44.19    2.06
  -2   5  -3   41.46    2.51
   2  -5   3   42.56    2.19
  -2   5  -3   43.26    1.89
  -3   5  -3   23.76    1.07
   3  -5   3   25.04    1.17
  -3   5  -3   22.84    1.41
  -4   5  -3   11.34    0.52
   4  -5   3   11.69    0.57
  -4   5  -3   10.18    0.67
  -5   5  -3    0.02    0.08
   5  -5   3    0.13    0.09
  -5   5  -3    0.07    0.08
   6  -5   3    1.98    0.17
  -6   5  -3    1.94    0.15
  -7   5  -3    2.17    0.16
   7  -5   3    2.25    0.20
   8  -5   3    2.34    0.22
  -8   5  -3    2.30    0.18
  -8  -4   3    5.74    0.34
  -7  -4   3   27.13    1.21
   7   4  -3   25.72    1.63
  -6  -4   3    0.56    0.11
   6   4  -3    0.81    0.17
  -6  -4   3    0.82    0.10
  -5  -4   3    0.19    0.08
  -5  -4   3    0.16    0.06
   5   4  -3    0.19    0.12
  -4  -4   3    5.06    0.26
  -4  -4   3    4.96    0.31
   4   4  -3    5.47    0.38
  -3  -4   3   29.99    1.51
  -3  -4   3   28.45    1.30
   3   4  -3   29.25    1.75
  -2  -4   3   26.10    1.34
  -2  -4   3   25.24    1.15
   2   4  -3   26.52    1.55
   1   4  -3   12.40    0.73
  -1  -4   3   12.28    0.64
   1   4  -3   11.45    0.54
   0   4  -3   88.88    3.81
   0   4  -3   91.41    5.09
   0  -4   3   81.55    4.41
   1  -4   3   89.44    4.30
  -1   4  -3   92.46    5.26
   1  -4   3   83.96    4.57
  -1   4  -3   95.65    3.95
  -2   4  -3    5.32    0.26
  -2   4  -3    5.07    0.34
   2  -4   3    5.41    0.29
   2  -4   3    5.76    0.30
   3  -4   3    3.56    0.19
  -3   4  -3    2.94    0.17
   3  -4   3    3.19    0.19
   4  -4   3   29.59    1.42
  -4   4  -3   29.77    1.30
  -4   4  -3   28.08    1.72
  -5   4  -3    9.85    0.46
   5  -4   3    9.68    0.50
  -5   4  -3    8.99    0.59
   6  -4   3   -0.04    0.08
  -6   4  -3   -0.02    0.07
   7  -4   3    0.28    0.11
  -7   4  -3    0.37    0.09
   8  -4   3    4.89    0.32
  -8   4  -3    4.85    0.28
   9  -4   3    6.28    0.40
   8   3  -3    1.81    0.26
  -8  -3   3    1.46    0.16
   7   3  -3    5.39    0.43
  -7  -3   3    5.89    0.31
   6   3  -3    2.04    0.23
  -6  -3   3    1.99    0.17
  -6  -3   3    2.25    0.15
   5   3  -3    0.71    0.14
  -5  -3   3    0.81    0.09
  -5  -3   3    0.64    0.09
   4   3  -3    5.64    0.39
  -4  -3   3    5.03    0.32
  -4  -3   3    6.00    0.28
  -3  -3   3   50.49    2.26
  -3  -3   3   51.07    2.62
   3   3  -3   53.06    3.03
   2   3  -3  244.94   13.66
  -2  -3   3  235.66   10.23
  -2  -3   3  224.56   11.84
   1   3  -3   86.18    4.83
  -1  -3   3   82.19    4.19
   1   3  -3   80.06    3.61
   0   3  -3    6.53    0.39
   0   3  -3    6.24    0.29
   0  -3   3    6.18    0.32
  -1   3  -3   36.46    2.13
  -1   3  -3   36.51    1.60
   1  -3   3   35.81    1.86
   1  -3   3   37.15    1.75
   2  -3   3   22.77    1.13
  -2   3  -3   21.18    0.98
   2  -3   3   22.21    1.07
  -3   3  -3   19.77    1.20
   3  -3   3   20.47    1.04
   3  -3   3   20.62    1.00
  -3   3  -3   20.83    0.91
   4  -3   3    1.24    0.10
  -4   3  -3    1.33    0.11
   4  -3   3    1.29    0.13
  -4   3  -3    1.30    0.12
   5  -3   3    4.23    0.26
  -5   3  -3    4.07    0.29
  -5   3  -3    4.48    0.23
  -6   3  -3    0.96    0.10
   6  -3   3    1.10    0.13
   7  -3   3   13.14    0.69
  -7   3  -3   13.08    0.62
  -8   3  -3    2.84    0.20
   8  -3   3    2.68    0.24
   9  -3   3    2.18    0.22
  -9   3  -3    2.15    0.19
   8   2  -3   10.51    0.73
  -8  -2   3   11.06    0.54
  -7  -2   3    6.27    0.33
   7   2  -3    5.98    0.45
  -6  -2   3    0.04    0.06
   6   2  -3    0.06    0.11
  -5  -2   3    4.30    0.23
  -5  -2   3    4.22    0.26
   5   2  -3    4.29    0.33
   4   2  -3  208.54   12.53
  -4  -2   3  219.84    9.39
  -4  -2   3  218.14   10.87
  -3  -2   3  178.79    8.84
  -3  -2   3  170.37    7.63
   3   2  -3  176.37   10.19
  -2  -2   3    0.87    0.07
  -2  -2   3    0.93    0.09
   2   2  -3    1.11    0.11
   1   2  -3   29.39    1.60
  -1  -2   3   27.28    1.20
  -1  -2   3   24.90    1.39
   0  -2   3   53.31    2.43
   0   2  -3   48.10    2.22
   0   2  -3   52.76    2.96
   0  -2   3   49.43    2.58
  -1   2  -3   12.13    0.55
   1  -2   3   11.80    0.63
   1  -2   3   12.78    0.60
  -2   2  -3    2.36    0.13
   2  -2   3    2.60    0.15
   2  -2   3    2.45    0.14
   3  -2   3   15.46    0.80
   3  -2   3   15.87    0.77
  -3   2  -3   15.21    0.70
  -4   2  -3   62.82    3.14
   4  -2   3   61.98    2.98
  -4   2  -3   61.32    2.72
  -5   2  -3   26.81    1.23
   5  -2   3   27.25    1.35
   5  -2   3   28.34    1.63
  -6   2  -3    6.17    0.32
   6  -2   3    6.34    0.37
   6  -2   3    6.66    0.43
   7  -2   3   16.64    0.85
  -7   2  -3   16.46    0.77
   8  -2   3   18.68    0.96
  -8   2  -3   18.62    0.87
   9  -2   3    1.68    0.20
  -9   2  -3    1.87    0.17
   9   1  -3    0.27    0.15
  -9  -1   3    0.39    0.10
   8   1  -3    0.07    0.13
  -8  -1   3    0.31    0.09
   7   1  -3    8.15    0.57
  -7  -1   3    8.74    0.43
   6   1  -3   15.01    0.96
  -6  -1   3   15.72    0.72
  -5  -1   3   19.00    1.01
   5   1  -3   19.71    1.19
  -5  -1   3   20.18    0.89
  -4  -1   3   13.37    0.72
   4   1  -3   13.93    0.84
  -4  -1   3   13.92    0.63
  -3  -1   3  129.11    6.46
  -3  -1   3  125.47    5.58
   3   1  -3  129.40    7.45
  -2  -1   3   81.67    3.79
   2   1  -3   90.93    5.07
  -2  -1   3   88.25    4.39
  -1  -1   3    1.04    0.07
   1   1  -3    1.49    0.10
   0  -1   3   20.30    0.94
   0  -1   3   19.75    1.00
   0   1  -3   18.73    0.86
   1  -1   3   88.91    4.49
   1  -1   3   92.54    4.24
  -1   1  -3   85.76    3.88
   2  -1   3   12.53    0.60
  -2   1  -3   12.02    0.55
   2  -1   3   12.02    0.63
   3  -1   3   70.48    3.98
  -3   1  -3   66.36    2.98
  -3   1  -3   68.39    3.45
   3  -1   3   67.84    3.26
   4  -1   3    0.23    0.06
  -4   1  -3    0.26    0.05
   4  -1   3    0.40    0.08
  -4   1  -3    0.33    0.06
  -5   1  -3   12.76    0.59
   5  -1   3   13.29    0.79
   5  -1   3   12.71    0.66
   6  -1   3   16.41    0.83
   6  -1   3   16.65    1.01
  -6   1  -3   16.43    0.76
  -7   1  -3    0.95    0.11
   7  -1   3    0.97    0.13
  -8   1  -3    0.12    0.09
   8  -1   3    0.19    0.10
  -9   1  -3    0.55    0.11
   9   0  -3    2.58    0.28
  -9   0   3    2.91    0.21
   8   0  -3   14.61    0.96
  -8   0   3   15.73    0.73
  -7   0   3   14.08    0.65
   7   0  -3   13.35    0.87
   6   0  -3   23.65    1.48
  -6   0   3   25.28    1.11
   5   0  -3   32.51    2.00
  -5   0   3   34.86    1.50
  -4   0   3  148.76    6.32
  -4   0   3  143.88    7.30
   4   0  -3  141.96    8.43
  -3   0   3    0.17    0.04
   3   0  -3    0.21    0.05
  -3   0   3    0.17    0.04
   3   0  -3    0.12    0.03
   2   0  -3   10.59    0.63
  -2   0   3   10.56    0.54
  -2   0   3   10.01    0.47
  -1   0   3  174.93    8.50
  -1   0   3  178.23    9.02
  -1   0   3  184.67   10.40
  -1   0   3  178.57    7.79
   0   0  -3    1.77    0.09
   0   0   3    1.52    0.10
   0   0   3    1.65    0.10
   1   0   3   54.04    2.78
  -1   0  -3   54.13    2.40
   1   0   3   56.77    2.62
   2   0   3   13.21    0.66
  -2   0  -3   13.69    0.69
  -2   0  -3   13.12    0.59
   3   0   3   72.29    4.19
  -3   0  -3   72.29    3.15
  -3   0  -3   71.46    3.64
   3   0   3   72.03    3.44
   4   0   3  121.69    7.02
  -4   0  -3  119.34    5.26
   4   0   3  120.58    5.75
  -4   0  -3  120.86    6.09
  -5   0  -3    1.18    0.11
   5   0   3    1.24    0.13
   5   0   3    1.31    0.14
  -5   0  -3    1.23    0.11
   6   0   3    0.68    0.11
   6   0   3    0.66    0.10
  -6   0  -3    0.62    0.09
   7   0   3   23.83    1.19
  -7   0  -3   23.97    1.09
  -8   0  -3    8.92    0.45
  -9   0  -3    3.58    0.23
   9  -1  -3    0.48    0.15
  -9   1   3    0.46    0.11
   8  -1  -3    6.59    0.48
  -8   1   3    6.95    0.36
   7  -1  -3   18.69    1.19
  -7   1   3   20.07    0.90
   6  -1  -3   12.49    0.65
   6  -1  -3   13.50    0.82
  -6   1   3   13.66    0.62
  -5   1   3    0.88    0.09
   5  -1  -3    0.88    0.12
   5  -1  -3    0.89    0.08
  -4   1   3   12.09    0.68
  -4   1   3   10.60    0.51
   4  -1  -3   10.39    0.54
  -3   1   3  125.80    6.89
   3  -1  -3  111.04    5.62
  -2   1   3   50.92    2.89
  -2   1   3   48.18    2.36
  -1   1   3   15.73    0.75
  -1   1   3   14.92    0.91
  -1   1   3   15.75    0.68
   0   1   3   40.72    2.46
   0  -1  -3   43.63    1.85
   0   1   3   42.67    2.02
   1   1   3   35.13    2.05
  -1  -1  -3   33.62    1.54
   1   1   3   35.15    1.68
  -1  -1  -3   36.62    1.79
   2   1   3  146.43    6.91
  -2  -1  -3  143.55    6.33
  -2  -1  -3  145.95    7.33
   2   1   3  145.70    8.44
   3   1   3    1.25    0.12
  -3  -1  -3    1.36    0.11
   3   1   3    1.39    0.12
  -3  -1  -3    1.45    0.10
  -4  -1  -3   14.90    0.67
   4   1   3   14.97    0.89
  -4  -1  -3   14.71    0.77
   4   1   3   14.71    0.74
  -5  -1  -3   18.18    0.83
   5   1   3   18.80    1.11
  -5  -1  -3   17.88    0.95
   5   1   3   18.27    0.91
   6   1   3    9.02    0.57
   6   1   3    8.97    0.47
  -6  -1  -3    8.39    0.42
  -7  -1  -3    1.12    0.12
   7   1   3    1.12    0.13
  -8  -1  -3    1.14    0.13
   9  -2  -3    5.19    0.41
  -9   2   3    5.56    0.31
   8  -2  -3    9.88    0.67
  -8   2   3   10.50    0.51
   7  -2  -3    0.65    0.09
  -7   2   3    0.93    0.11
   7  -2  -3    0.88    0.13
  -6   2   3   11.63    0.56
   6  -2  -3   11.86    0.59
  -5   2   3   22.78    1.30
  -5   2   3   21.58    0.98
   5  -2  -3   20.75    1.05
   4  -2  -3   15.61    0.76
   3  -2  -3   10.01    0.48
  -3   2   3   10.19    0.58
   3  -2  -3    9.40    0.50
  -3   2   3    8.76    0.44
  -2   2   3  102.85    4.82
  -2   2   3  104.16    5.89
   2  -2  -3   97.10    5.11
  -1   2   3   67.28    2.94
  -1   2   3   67.08    3.21
  -1   2   3   67.70    3.92
   0  -2  -3   21.16    1.18
   0   2   3   24.35    1.12
   0   2   3   23.93    1.36
  -1  -2  -3    0.23    0.04
   1   2   3    0.17    0.04
   1   2   3    0.14    0.04
  -1  -2  -3    0.10    0.02
  -2  -2  -3   62.22    2.86
   2   2   3   66.75    3.13
  -2  -2  -3   67.57    3.32
   2   2   3   65.48    3.82
  -3  -2  -3  100.44    4.99
   3   2   3   97.14    4.70
   3   2   3   97.08    5.74
  -3  -2  -3   99.94    4.30
   4   2   3   23.14    1.14
  -4  -2  -3   22.82    1.20
   4   2   3   23.49    1.39
  -4  -2  -3   23.77    1.04
  -5  -2  -3    1.36    0.13
   5   2   3    1.50    0.13
  -5  -2  -3    1.42    0.11
   5   2   3    1.35    0.16
   6   2   3    2.15    0.17
  -6  -2  -3    2.13    0.15
   6   2   3    2.31    0.22
  -7  -2  -3   16.81    0.78
  -9   3   3    0.06    0.09
   9  -3  -3    0.16    0.12
   8  -3  -3    8.25    0.56
  -8   3   3    8.20    0.43
  -7   3   3    9.95    0.49
   7  -3  -3   10.06    0.52
   6  -3  -3    2.36    0.15
  -6   3   3    1.99    0.19
  -6   3   3    2.15    0.15
  -5   3   3    5.25    0.35
   5  -3  -3    5.17    0.28
  -5   3   3    5.42    0.27
   4  -3  -3   43.74    2.07
  -4   3   3   42.80    2.53
  -4   3   3   42.82    1.90
   3  -3  -3   95.90    4.47
   3  -3  -3   93.60    4.74
  -3   3   3   98.96    5.47
  -3   3   3   87.02    4.09
   2  -3  -3    4.27    0.24
  -1   3   3   12.03    0.61
   1  -3  -3   12.48    0.64
  -1   3   3   12.48    0.74
   0   3   3    1.56    0.11
   0   3   3    1.49    0.12
   0  -3  -3    1.40    0.11
   1   3   3  136.88    6.31
  -1  -3  -3  121.54    6.69
   1   3   3  139.54    7.72
  -2  -3  -3  126.97    6.38
   2   3   3  126.02    7.35
   2   3   3  126.11    6.02
   3   3   3    4.13    0.23
  -3  -3  -3    3.78    0.24
  -3  -3  -3    3.85    0.20
   3   3   3    4.10    0.27
   4   3   3    5.60    0.30
  -4  -3  -3    5.56    0.27
  -4  -3  -3    5.22    0.32
   4   3   3    5.34    0.37
   5   3   3   16.70    1.02
  -5  -3  -3   16.36    0.87
   5   3   3   16.54    0.83
  -6  -3  -3    7.90    0.45
   6   3   3    7.76    0.53
   7   3   3    4.52    0.36
  -9   4   3    1.91    0.18
  -8   4   3    0.19    0.09
   8  -4  -3    0.41    0.10
  -7   4   3    0.20    0.11
  -7   4   3    0.24    0.08
   7  -4  -3    0.33    0.08
  -6   4   3   15.68    0.74
   6  -4  -3   16.26    0.79
  -5   4   3   15.77    0.71
  -5   4   3   14.46    0.93
   5  -4  -3   15.96    0.76
   4  -4  -3    0.71    0.09
  -4   4   3    0.98    0.11
  -4   4   3    0.55    0.07
   3  -4  -3   19.62    1.01
   3  -4  -3   19.79    0.96
  -3   4   3   18.78    0.88
  -3   4   3   20.90    1.18
  -2   4   3    9.85    0.60
   2  -4  -3    9.56    0.52
   2  -4  -3    9.88    0.49
  -1   4   3   16.91    0.82
  -1   4   3   17.22    1.00
   1  -4  -3   16.26    0.87
   0   4   3    7.14    0.44
   0  -4  -3    6.74    0.39
   0   4   3    7.12    0.36
  -1  -4  -3    1.01    0.11
   1   4   3    0.90    0.11
   1   4   3    0.84    0.10
  -2  -4  -3   58.19    2.96
   2   4   3   59.06    2.79
   2   4   3   57.51    3.41
   3   4   3    6.15    0.41
   3   4   3    6.06    0.34
  -3  -4  -3    6.70    0.37
   4   4   3    3.62    0.22
  -4  -4  -3    3.91    0.25
   4   4   3    3.74    0.28
  -5  -4  -3    2.62    0.20
   5   4   3    2.91    0.24
  -6  -4  -3   16.66    0.89
   6   4   3   16.57    1.04
   7   4   3    4.24    0.35
  -9   5   3    1.02    0.14
   9  -5  -3    1.08    0.14
  -8   5   3    4.80    0.40
  -8   5   3    5.28    0.31
   8  -5  -3    6.30    0.33
   7  -5  -3   11.59    0.58
  -7   5   3   10.97    0.55
  -6   5   3    1.06    0.11
  -6   5   3    0.90    0.14
   6  -5  -3    1.21    0.11
   5  -5  -3   24.25    1.13
  -5   5   3   21.75    1.38
   4  -5  -3    5.17    0.26
  -4   5   3    4.22    0.32
  -3   5   3   15.94    1.00
   3  -5  -3   16.75    0.86
   3  -5  -3   17.14    0.82
  -2   5   3    8.97    0.56
   2  -5  -3    8.93    0.49
   2  -5  -3    9.33    0.46
  -1   5   3    9.96    0.66
  -1   5   3   11.56    0.55
   1  -5  -3   10.99    0.58
   0  -5  -3   20.75    1.12
   0   5   3   21.26    1.29
   0   5   3   22.68    1.05
   1   5   3   38.86    1.80
  -1  -5  -3   34.64    1.91
   1   5   3   38.21    2.20
  -2  -5  -3    5.01    0.30
   2   5   3    4.85    0.28
   2   5   3    5.02    0.34
  -3  -5  -3   15.20    0.81
   3   5   3   14.97    0.92
   3   5   3   14.99    0.75
  -4  -5  -3   27.57    1.44
   4   5   3   27.58    1.66
  -5  -5  -3   10.21    0.58
   5   5   3   10.44    0.68
  -6  -5  -3    0.18    0.11
   6   5   3    0.43    0.14
   7   5   3    1.34    0.21
   8  -6  -3   -0.08    0.08
  -8   6   3    0.13    0.12
   7  -6  -3    3.07    0.20
  -7   6   3    2.65    0.25
  -6   6   3    3.63    0.30
   6  -6  -3    4.60    0.25
  -5   6   3    0.84    0.13
   5  -6  -3    1.14    0.11
  -4   6   3    2.88    0.24
   4  -6  -3    3.54    0.20
  -3   6   3    8.69    0.57
   3  -6  -3    9.27    0.46
   2  -6  -3   26.15    1.30
  -2   6   3   23.61    1.49
   2  -6  -3   25.36    1.22
   1  -6  -3    2.89    0.20
  -1   6   3    3.19    0.23
   0   6   3    0.10    0.07
   0   6   3    0.01    0.05
   0  -6  -3   -0.01    0.06
  -1  -6  -3    2.60    0.20
   1   6   3    2.73    0.22
   1   6   3    2.53    0.17
   2   6   3   45.86    2.21
  -2  -6  -3   48.51    2.36
   2   6   3   43.28    2.71
  -3  -6  -3    0.08    0.09
   3   6   3    0.13    0.10
   4   6   3    0.07    0.11
  -4  -6  -3    0.06    0.10
   5   6   3    1.20    0.18
  -5  -6  -3    1.26    0.16
  -6  -6  -3    1.41    0.18
   6   6   3    1.48    0.22
  -7   7   3    0.02    0.11
   7  -7  -3    0.05    0.08
  -6   7   3    0.74    0.14
   6  -7  -3    0.81    0.10
  -5   7   3    6.78    0.48
   5  -7  -3    7.73    0.39
   4  -7  -3    5.99    0.31
  -4   7   3    4.93    0.37
  -3   7   3    9.57    0.63
   3  -7  -3   10.44    0.52
   2  -7  -3    3.41    0.23
   2  -7  -3    3.63    0.21
  -2   7   3    3.33    0.26
   1  -7  -3    0.79    0.11
   1  -7  -3    0.66    0.08
  -1   7   3    0.60    0.11
   0  -7  -3    9.45    0.51
   0   7   3    8.61    0.58
  -1  -7  -3    2.33    0.20
   1   7   3    2.86    0.18
   1   7   3    2.54    0.22
   2   7   3    4.30    0.33
  -2  -7  -3    4.44    0.30
  -3  -7  -3   11.48    0.62
   3   7   3    9.94    0.69
  -4  -7  -3    3.15    0.25
   4   7   3    2.70    0.26
   5   7   3    6.68    0.50
  -5  -7  -3    7.04    0.44
  -7   8   3    1.69    0.21
  -6   8   3    2.01    0.21
   6  -8  -3    1.94    0.16
   5  -8  -3   -0.01    0.06
  -5   8   3    0.02    0.09
  -4   8   3    0.10    0.10
   4  -8  -3   -0.04    0.06
  -3   8   3    2.65    0.23
   3  -8  -3    2.81    0.18
   2  -8  -3    4.25    0.27
   2  -8  -3    4.18    0.24
  -2   8   3    3.63    0.30
   1  -8  -3    0.08    0.09
  -1   8   3    0.13    0.09
   1  -8  -3   -0.03    0.06
   0   8   3    1.86    0.19
   0  -8  -3    2.07    0.19
   0  -8  -3    1.74    0.14
  -1  -8  -3   11.75    0.63
   1   8   3   10.40    0.71
   2   8   3    7.09    0.53
  -2  -8  -3    8.73    0.49
   3   8   3    1.25    0.19
  -3  -8  -3    1.72    0.20
  -5   9   3    0.37    0.13
   5  -9  -3    0.56    0.10
   4  -9  -3    0.66    0.10
  -4   9   3    0.47    0.13
   3  -9  -3    0.14    0.07
  -3   9   3    0.15    0.11
   2  -9  -3    4.25    0.24
  -2   9   3    3.61    0.30
   1  -9  -3    2.77    0.23
   1  -9  -3    2.49    0.18
   0   9   3    2.65    0.26
   0  -9  -3    3.86    0.27
   1   9   3    0.42    0.13
  -1  -9  -3    0.57    0.14
   2   9   3    1.21    0.19
   3 -10  -3    3.74    0.24
   2 -10  -3    1.51    0.14
   1 -10  -3    0.07    0.11
   0 -10   4    3.09    0.24
   0  10  -4    2.04    0.24
   1 -10   4    1.77    0.19
   2   9  -4    1.85    0.23
  -2  -9   4    2.95    0.24
   1   9  -4    0.69    0.15
  -1  -9   4    1.02    0.15
   0  -9   4    0.07    0.10
   0   9  -4    0.08    0.11
   1  -9   4    0.03    0.10
  -1   9  -4    0.18    0.10
   4  -9   4    0.78    0.13
   5  -9   4    0.06    0.11
   4   8  -4    3.64    0.35
  -4  -8   4    4.66    0.32
  -3  -8   4    2.24    0.21
   3   8  -4    1.70    0.22
  -2  -8   4    0.27    0.12
   2   8  -4    0.32    0.13
   1   8  -4    2.71    0.25
  -1  -8   4    3.05    0.23
   0  -8   4    7.12    0.40
   0   8  -4    5.80    0.44
   2  -8   4    0.50    0.10
  -2   8  -4    0.31    0.11
   3  -8   4    2.79    0.20
  -4   8  -4    2.74    0.19
   4  -8   4    2.82    0.20
   5  -8   4    1.46    0.16
  -5   8  -4    1.47    0.15
   6  -8   4    0.00    0.10
  -6   8  -4    0.06    0.09
   5   7  -4    0.26    0.16
  -5  -7   4    0.14    0.12
   4   7  -4    0.56    0.16
  -4  -7   4    0.49    0.13
   3   7  -4   13.33    0.90
  -3  -7   4   15.21    0.79
  -2  -7   4    8.77    0.47
   2   7  -4    6.95    0.52
   1   7  -4    7.62    0.38
  -1  -7   4    7.98    0.46
   0   7  -4    0.59    0.08
   0  -7   4    0.45    0.11
   0   7  -4    0.49    0.11
   1  -7   4    2.15    0.18
  -1   7  -4    1.90    0.19
  -1   7  -4    2.56    0.15
   2  -7   4    2.83    0.20
  -2   7  -4    3.05    0.17
   2  -7   4    2.81    0.18
  -2   7  -4    2.21    0.21
   3  -7   4    0.20    0.08
  -3   7  -4    0.28    0.07
  -4   7  -4    0.83    0.10
   4  -7   4    0.84    0.12
   5  -7   4    3.45    0.23
  -5   7  -4    3.09    0.21
  -6   7  -4    2.01    0.17
   6  -7   4    2.39    0.20
   7  -7   4    2.20    0.21
  -7   7  -4    2.16    0.17
  -6  -6   4    1.31    0.17
   6   6  -4    1.13    0.22
  -5  -6   4    3.99    0.28
   5   6  -4    3.61    0.34
  -4  -6   4   16.18    0.85
   4   6  -4   14.68    0.97
   3   6  -4    3.84    0.21
   3   6  -4    3.60    0.30
  -3  -6   4    3.80    0.27
  -2  -6   4    2.87    0.22
   2   6  -4    3.17    0.17
   2   6  -4    2.59    0.24
   1   6  -4    3.31    0.17
  -1  -6   4    3.42    0.23
   1   6  -4    2.61    0.23
   0   6  -4    9.47    0.40
   0  -6   4    7.87    0.47
   0   6  -4    8.06    0.53
   1  -6   4    3.19    0.19
   1  -6   4    2.95    0.22
  -1   6  -4    3.36    0.18
  -1   6  -4    3.02    0.23
   2  -6   4   13.27    0.69
   2  -6   4   13.05    0.64
  -2   6  -4   12.00    0.59
  -3   6  -4   11.57    0.56
   3  -6   4   12.20    0.61
   4  -6   4   18.67    0.95
  -4   6  -4   19.20    0.87
   5  -6   4    7.73    0.44
  -5   6  -4    8.12    0.40
  -6   6  -4    0.24    0.10
   6  -6   4    0.41    0.12
   7  -6   4    4.99    0.32
  -7   6  -4    4.93    0.28
  -8   6  -4    2.35    0.19
  -7  -5   4   13.11    0.64
  -6  -5   4   20.96    0.94
   6   5  -4   19.25    1.27
  -6  -5   4   20.60    1.09
  -5  -5   4    0.25    0.08
  -5  -5   4    0.22    0.10
   5   5  -4    0.24    0.15
   4   5  -4    6.28    0.44
  -4  -5   4    5.95    0.38
  -4  -5   4    6.51    0.32
  -3  -5   4   42.08    2.19
  -3  -5   4   42.36    1.88
   3   5  -4   43.32    2.53
   2   5  -4    0.70    0.08
  -2  -5   4    0.59    0.10
   2   5  -4    0.54    0.12
   1   5  -4    6.02    0.30
  -1  -5   4    6.36    0.36
   1   5  -4    6.20    0.41
   0   5  -4    7.42    0.47
   0  -5   4    7.09    0.42
   0   5  -4    7.81    0.35
  -1   5  -4   37.58    1.65
  -1   5  -4   35.39    2.19
   1  -5   4   37.77    1.92
   1  -5   4   38.78    1.80
   2  -5   4   12.54    0.64
   2  -5   4   11.95    0.60
  -2   5  -4   11.30    0.72
   3  -5   4    0.29    0.08
  -3   5  -4    0.26    0.07
  -3   5  -4    0.29    0.07
   3  -5   4    0.27    0.06
  -4   5  -4    1.03    0.11
   4  -5   4    0.98    0.12
  -5   5  -4   25.31    1.14
   5  -5   4   25.07    1.25
  -6   5  -4    2.90    0.20
   6  -5   4    3.28    0.23
  -7   5  -4   -0.09    0.08
   7  -5   4   -0.07    0.10
  -8   5  -4    1.12    0.14
   8  -5   4    1.21    0.17
   6   4  -4    7.90    0.57
  -6  -4   4    8.16    0.41
  -6  -4   4    8.15    0.47
  -5  -4   4    2.04    0.17
   5   4  -4    1.95    0.22
  -5  -4   4    1.86    0.14
  -4  -4   4    0.18    0.06
  -4  -4   4    0.17    0.07
   4   4  -4    0.15    0.12
  -3  -4   4    0.03    0.06
  -3  -4   4    0.06    0.04
   3   4  -4    0.07    0.10
  -2  -4   4    7.43    0.41
   2   4  -4    7.07    0.47
   1   4  -4   15.68    0.88
   1   4  -4   14.32    0.66
  -1  -4   4   13.80    0.77
   0   4  -4   63.80    2.86
   0  -4   4   66.75    3.12
   0   4  -4   65.61    3.81
  -1   4  -4    0.81    0.09
   1  -4   4    0.99    0.10
   1  -4   4    0.99    0.10
  -2   4  -4    6.08    0.32
   2  -4   4    6.95    0.37
   2  -4   4    6.74    0.35
   3  -4   4   38.37    1.84
   3  -4   4   37.85    1.94
   4  -4   4   41.64    2.04
  -4   4  -4   42.85    1.87
   5  -4   4   -0.02    0.09
  -5   4  -4    0.01    0.07
  -6   4  -4    5.13    0.28
   6  -4   4    5.26    0.32
  -7   4  -4    2.45    0.17
   7  -4   4    2.44    0.21
  -8   4  -4    3.60    0.23
   8  -4   4    3.17    0.26
   8   3  -4   18.38    1.22
  -8  -3   4   20.07    0.91
   7   3  -4   30.09    1.88
  -7  -3   4   31.73    1.41
  -6  -3   4    0.98    0.11
   6   3  -4    0.99    0.17
  -6  -3   4    0.85    0.11
  -5  -3   4    0.38    0.07
   5   3  -4    0.28    0.12
  -5  -3   4    0.26    0.07
   4   3  -4   16.30    0.99
  -4  -3   4   15.82    0.84
  -4  -3   4   15.91    0.73
  -3  -3   4  113.72    5.68
  -3  -3   4  108.05    4.90
   3   3  -4  115.12    6.55
  -2  -3   4   10.00    0.54
   2   3  -4   10.19    0.62
  -2  -3   4    9.61    0.46
   1   3  -4    4.47    0.22
   1   3  -4    4.41    0.29
  -1  -3   4    4.42    0.26
   0  -3   4   64.82    2.95
   0   3  -4   64.27    3.60
   0   3  -4   61.27    2.70
   0  -3   4   56.76    3.13
  -1   3  -4   95.34    4.24
   1  -3   4   98.11    4.62
   1  -3   4   97.83    4.91
   2  -3   4    9.34    0.48
   2  -3   4    9.25    0.46
  -2   3  -4    8.80    0.42
   3  -3   4   10.08    0.54
   3  -3   4   10.81    0.53
  -3   3  -4    9.82    0.47
   4  -3   4   23.69    1.16
  -4   3  -4   23.60    1.06
   5  -3   4   14.77    0.76
  -5   3  -4   14.96    0.69
  -6   3  -4    3.37    0.21
   6  -3   4    3.43    0.24
  -7   3  -4    0.37    0.09
   7  -3   4    0.14    0.11
   8  -3   4    8.24    0.48
  -8   3  -4    8.29    0.43
   9  -3   4    1.91    0.22
  -8  -2   4    0.10    0.09
   8   2  -4    0.15    0.15
  -7  -2   4    5.22    0.28
   7   2  -4    4.50    0.38
   6   2  -4    0.12    0.12
  -6  -2   4    0.13    0.07
   5   2  -4    0.92    0.15
  -5  -2   4    1.03    0.10
  -5  -2   4    0.99    0.11
  -4  -2   4    6.18    0.35
  -4  -2   4    6.15    0.31
   4   2  -4    6.27    0.42
  -3  -2   4   48.90    2.50
  -3  -2   4   47.32    2.16
   3   2  -4   51.14    2.89
   2   2  -4   28.54    1.65
  -2  -2   4   27.81    1.43
  -2  -2   4   27.23    1.23
  -1  -2   4   53.65    2.73
   1   2  -4   55.04    3.14
   1   2  -4   52.92    2.36
   0   2  -4   97.26    4.37
   0  -2   4  106.01    4.77
   0  -2   4   97.39    5.06
  -1   2  -4    1.42    0.10
   1  -2   4    1.66    0.11
   1  -2   4    1.50    0.11
  -2   2  -4   40.32    1.81
   2  -2   4   42.38    1.98
   2  -2   4   40.69    2.09
   3  -2   4   15.99    0.83
   3  -2   4   16.76    0.80
  -3   2  -4   15.52    0.72
  -4   2  -4   34.62    1.59
   4  -2   4   36.50    1.75
  -4   2  -4   36.78    1.83
   5  -2   4    0.59    0.10
  -5   2  -4    0.66    0.09
  -6   2  -4   17.23    0.80
   6  -2   4   17.71    0.89
  -7   2  -4   11.05    0.52
   7  -2   4   10.32    0.58
  -8   2  -4    0.18    0.10
   8  -2   4    0.24    0.11
   9  -2   4    0.14    0.11
  -8  -1   4   11.19    0.54
   8   1  -4   10.35    0.72
  -7  -1   4    6.71    0.34
   7   1  -4    5.79    0.45
   6   1  -4    2.16    0.22
  -6  -1   4    2.27    0.16
   5   1  -4   16.44    1.04
  -5  -1   4   16.66    0.88
  -5  -1   4   17.58    0.78
  -4  -1   4  102.52    5.13
  -4  -1   4   98.04    4.43
   4   1  -4  103.50    5.92
  -3  -1   4  125.27    6.47
   3   1  -4  132.53    7.47
  -3  -1   4  126.81    5.59
   2   1  -4    0.37    0.07
  -2  -1   4    0.69    0.07
  -1  -1   4    6.66    0.36
  -1  -1   4    6.29    0.33
   1   1  -4    6.93    0.41
   0   1  -4  255.60   11.43
   0  -1   4  259.67   13.23
   0  -1   4  273.02   12.48
   1  -1   4   16.29    0.85
  -1   1  -4   15.58    0.73
   1  -1   4   17.50    0.80
  -2   1  -4    0.78    0.07
   2  -1   4    0.73    0.08
   2  -1   4    0.72    0.07
   3  -1   4   39.28    1.89
  -3   1  -4   40.05    2.00
  -3   1  -4   38.40    1.73
  -4   1  -4   57.05    2.47
  -4   1  -4   57.83    2.85
   4  -1   4   53.80    2.70
  -5   1  -4   47.88    2.14
   5  -1   4   49.25    2.35
   6  -1   4    4.08    0.26
  -6   1  -4    3.90    0.23
   7  -1   4   12.38    0.65
  -7   1  -4   12.21    0.59
  -8   1  -4    5.12    0.30
   8  -1   4    5.42    0.34
   9   0  -4    1.29    0.21
  -9   0   4    1.38    0.16
   8   0  -4    0.62    0.16
  -8   0   4    0.90    0.12
  -7   0   4   34.01    1.45
   7   0  -4   30.19    1.93
   6   0  -4   13.40    0.87
  -6   0   4   14.51    0.66
  -5   0   4   15.29    0.69
   5   0  -4   14.46    0.91
   4   0  -4    4.35    0.31
  -4   0   4    4.41    0.25
  -4   0   4    4.79    0.24
  -3   0   4   33.62    1.48
  -3   0   4   33.41    1.70
   3   0  -4   33.20    1.97
  -2   0   4   48.70    2.44
  -2   0   4   48.53    2.11
  -2   0   4   47.32    2.30
  -1   0   4   29.13    1.40
  -1   0   4   29.96    1.28
  -1   0   4   27.29    1.48
  -1   0   4   30.38    1.71
   0   0   4   42.29    2.20
   0   0   4   44.44    2.07
   0   0  -4   43.31    1.90
  -1   0  -4    7.26    0.34
   1   0   4    7.43    0.37
   1   0   4    7.38    0.39
  -2   0  -4   41.56    2.07
  -2   0  -4   39.51    1.78
   2   0   4   40.77    1.95
  -3   0  -4   68.14    3.00
  -3   0  -4   69.47    3.48
   3   0   4   68.30    3.28
  -4   0  -4    2.02    0.14
  -4   0  -4    1.98    0.13
   4   0   4    2.02    0.16
   4   0   4    2.02    0.16
   5   0   4   12.47    0.64
  -5   0  -4   12.26    0.57
  -5   0  -4   12.50    0.66
   6   0   4   24.64    1.22
  -6   0  -4   24.74    1.12
  -7   0  -4    1.15    0.13
   7   0   4    1.31    0.15
  -8   0  -4    0.82    0.12
   8   0   4    0.78    0.13
   9  -1  -4    3.28    0.31
  -9   1   4    3.67    0.24
  -8   1   4   13.64    0.63
   8  -1  -4   12.21    0.83
  -7   1   4    0.94    0.11
   7  -1  -4    0.81    0.15
  -6   1   4    0.74    0.09
   6  -1  -4    0.59    0.12
   5  -1  -4    6.10    0.40
  -5   1   4    6.00    0.31
  -4   1   4   23.19    1.41
  -4   1   4   24.38    1.06
   3  -1  -4   40.86    2.05
  -3   1   4   45.62    2.52
  -3   1   4   42.58    1.89
  -2   1   4    0.50    0.06
  -2   1   4    0.47    0.05
  -2   1   4    0.45    0.04
  -2   1   4    0.55    0.06
  -1   1   4   39.60    1.94
  -1   1   4   39.03    2.37
  -1   1   4   43.85    1.78
  -1   1   4   40.22    2.06
   0   1   4  158.59    7.41
   0   1   4  149.96    9.04
   0  -1  -4  159.04    6.79
   1   1   4   25.62    1.20
  -1  -1  -4   23.48    1.26
  -1  -1  -4   25.03    1.09
   1   1   4   24.83    1.45
   2   1   4   19.91    1.18
   2   1   4   20.36    0.98
  -2  -1  -4   20.87    1.04
  -2  -1  -4   19.46    0.89
   3   1   4  156.75    7.43
  -3  -1  -4  156.09    7.87
   3   1   4  156.70    9.07
  -3  -1  -4  154.77    6.80
   4   1   4   50.48    2.86
  -4  -1  -4   49.70    2.48
  -4  -1  -4   49.92    2.15
   4   1   4   44.93    2.34
   5   1   4    9.07    0.47
  -5  -1  -4    8.32    0.48
  -5  -1  -4    8.89    0.42
   5   1   4    9.14    0.56
   6   1   4    7.95    0.44
  -6  -1  -4    8.16    0.40
   7   1   4    3.80    0.25
  -7  -1  -4    3.26    0.21
  -8  -1  -4    1.54    0.14
   9  -2  -4    0.18    0.13
  -9   2   4    0.26    0.10
  -8   2   4    4.55    0.27
   8  -2  -4    4.88    0.37
   7  -2  -4   23.48    1.39
  -7   2   4   22.17    1.04
   6  -2  -4    4.11    0.24
  -6   2   4    4.68    0.25
  -5   2   4    7.04    0.44
   5  -2  -4    6.18    0.34
  -5   2   4    6.73    0.33
  -4   2   4   16.68    0.78
   4  -2  -4   17.10    0.84
  -4   2   4   18.27    1.04
   3  -2  -4   76.68    3.65
   2  -2  -4  129.42    6.72
  -2   2   4  123.69    5.80
  -2   2   4  141.69    7.75
  -2   2   4  138.20    6.34
  -1   2   4    2.11    0.13
  -1   2   4    2.14    0.14
   1  -2  -4    1.99    0.14
   0  -2  -4    3.17    0.19
   0   2   4    3.15    0.20
   0   2   4    3.25    0.18
   1   2   4   93.77    4.47
  -1  -2  -4   95.43    4.74
   1   2   4   92.75    5.45
  -1  -2  -4   93.34    4.09
   2   2   4   67.60    4.07
  -2  -2  -4   69.84    3.05
  -2  -2  -4   71.80    3.55
   2   2   4   70.47    3.34
   3   2   4    2.11    0.17
  -3  -2  -4    2.17    0.13
  -3  -2  -4    2.14    0.16
   3   2   4    2.17    0.15
  -4  -2  -4    5.05    0.30
   4   2   4    4.77    0.28
  -4  -2  -4    5.40    0.26
   4   2   4    5.12    0.34
  -5  -2  -4    4.12    0.27
   5   2   4    4.84    0.32
  -5  -2  -4    4.55    0.24
   5   2   4    4.31    0.27
   6   2   4   12.83    0.65
  -6  -2  -4   12.02    0.58
  -6  -2  -4   12.55    0.67
   9  -3  -4    4.29    0.34
  -9   3   4    3.90    0.26
   8  -3  -4    0.46    0.12
  -8   3   4    0.29    0.09
   7  -3  -4    0.02    0.06
  -7   3   4    0.01    0.07
  -6   3   4    1.09    0.14
   6  -3  -4    1.19    0.10
  -6   3   4    0.98    0.12
   5  -3  -4    7.38    0.38
  -5   3   4    7.21    0.35
  -5   3   4    7.16    0.47
   4  -3  -4   34.58    1.63
  -4   3   4   31.40    1.50
  -4   3   4   35.70    2.00
   3  -3  -4    1.06    0.09
  -3   3   4    0.87    0.08
   3  -3  -4    1.12    0.09
  -3   3   4    1.26    0.11
  -2   3   4   10.48    0.50
  -2   3   4    9.08    0.45
   2  -3  -4    9.40    0.52
  -2   3   4   10.79    0.60
  -1   3   4   11.53    0.56
   1  -3  -4   10.93    0.60
  -1   3   4   11.65    0.68
   0   3   4   47.63    2.82
   0   3   4   47.86    2.31
   0  -3  -4   49.36    2.46
  -1  -3  -4    7.78    0.45
   1   3   4    8.46    0.42
   1   3   4    8.41    0.51
   2   3   4   67.39    3.95
  -2  -3  -4   68.75    3.43
   2   3   4   66.72    3.23
   3   3   4   34.91    2.04
   3   3   4   33.41    1.68
  -3  -3  -4   35.54    1.78
   4   3   4   12.99    0.79
   4   3   4   12.91    0.65
  -4  -3  -4   12.64    0.69
   5   3   4   10.45    0.55
   5   3   4   10.68    0.67
  -5  -3  -4   10.36    0.58
  -6  -3  -4    7.44    0.43
   9  -4  -4    0.77    0.15
  -9   4   4    1.06    0.13
   8  -4  -4    2.52    0.19
  -8   4   4    2.28    0.19
   7  -4  -4    8.72    0.47
  -7   4   4    9.30    0.45
  -6   4   4   18.29    0.83
   6  -4  -4   17.74    0.89
  -5   4   4    1.11    0.13
  -5   4   4    0.88    0.09
   5  -4  -4    1.28    0.11
  -4   4   4   43.93    2.64
   4  -4  -4   46.36    2.16
  -4   4   4   44.30    1.98
  -3   4   4   30.52    1.39
   3  -4  -4   32.55    1.52
   3  -4  -4   32.39    1.61
  -3   4   4   30.75    1.86
   2  -4  -4   12.36    0.68
  -2   4   4   13.01    0.65
  -2   4   4   13.76    0.79
   1  -4  -4    3.59    0.22
  -1   4   4    3.72    0.25
  -1   4   4    3.77    0.21
   0  -4  -4   47.25    2.51
   0   4   4   49.91    2.88
   0   4   4   50.70    2.37
   1   4   4   82.50    3.85
   1   4   4   83.97    4.71
  -1  -4  -4   75.38    4.09
   2   4   4    7.69    0.41
   2   4   4    8.12    0.50
  -2  -4  -4    7.96    0.44
  -3  -4  -4    0.02    0.06
   3   4   4    0.03    0.06
   3   4   4    0.06    0.07
   4   4   4    3.08    0.20
   4   4   4    3.13    0.24
  -4  -4  -4    2.81    0.21
  -5  -4  -4   18.90    1.03
   5   4   4   20.03    1.19
  -6  -4  -4    0.53    0.11
  -9   5   4    0.36    0.11
  -8   5   4    1.00    0.17
   8  -5  -4    1.22    0.14
   7  -5  -4    0.09    0.08
  -7   5   4    0.21    0.11
   6  -5  -4    3.33    0.20
  -6   5   4    2.85    0.25
  -5   5   4    1.68    0.18
   5  -5  -4    2.31    0.15
  -4   5   4   -0.04    0.07
   4  -5  -4    0.02    0.05
   3  -5  -4    0.69    0.08
   3  -5  -4    0.71    0.08
  -3   5   4    0.67    0.10
   2  -5  -4   32.77    1.65
  -2   5   4   31.44    1.90
  -1   5   4   15.94    0.95
   1  -5  -4   15.23    0.83
  -1   5   4   16.12    0.78
   0   5   4   24.00    1.18
   0  -5  -4   24.99    1.25
   0   5   4   23.34    1.43
   1   5   4    0.91    0.11
   1   5   4    0.73    0.11
  -1  -5  -4    0.94    0.12
  -2  -5  -4   11.00    0.60
   2   5   4   10.91    0.69
   2   5   4   11.16    0.56
   3   5   4   20.73    1.03
   3   5   4   20.23    1.25
  -3  -5  -4   21.37    1.10
  -4  -5  -4    2.87    0.22
   4   5   4    2.86    0.25
   5   5   4    0.39    0.13
  -6  -5  -4    5.33    0.34
   8  -6  -4    2.01    0.17
  -8   6   4    1.51    0.20
   7  -6  -4    5.00    0.27
  -7   6   4    3.71    0.33
  -6   6   4   -0.04    0.09
   6  -6  -4   -0.08    0.06
   5  -6  -4    0.96    0.10
  -5   6   4    0.87    0.13
   4  -6  -4   24.48    1.14
  -4   6   4   21.96    1.39
  -3   6   4   25.69    1.58
   3  -6  -4   27.22    1.29
  -2   6   4    3.30    0.25
   2  -6  -4    3.51    0.21
   2  -6  -4    3.58    0.23
  -1   6   4    5.15    0.35
   1  -6  -4    5.49    0.32
  -1   6   4    5.29    0.29
   0  -6  -4    3.72    0.25
   0   6   4    3.77    0.27
   0   6   4    3.61    0.22
   1   6   4   27.45    1.32
   1   6   4   25.71    1.61
  -1  -6  -4   27.96    1.41
   2   6   4    5.75    0.32
  -2  -6  -4    5.80    0.35
   2   6   4    5.52    0.39
  -3  -6  -4   11.41    0.63
   3   6   4   10.97    0.71
   4   6   4    7.43    0.51
  -4  -6  -4    7.63    0.45
  -5  -6  -4    2.43    0.21
   5   6   4    2.57    0.25
  -7   7   4    0.28    0.13
   7  -7  -4    0.31    0.09
   6  -7  -4    4.16    0.24
  -6   7   4    3.68    0.31
   5  -7  -4    2.12    0.15
  -5   7   4    1.73    0.19
  -4   7   4    0.02    0.08
   4  -7  -4   -0.03    0.06
  -3   7   4    3.01    0.24
   3  -7  -4    3.06    0.19
  -2   7   4    4.85    0.35
   2  -7  -4    5.40    0.29
   2  -7  -4    5.05    0.31
  -1   7   4    2.12    0.20
   1  -7  -4    2.50    0.16
   1  -7  -4    2.65    0.19
   0   7   4    0.61    0.09
   0  -7  -4    0.53    0.10
   0   7   4    0.56    0.11
   1   7   4    8.25    0.58
   1   7   4    9.22    0.48
  -1  -7  -4    9.75    0.52
   2   7   4   10.56    0.74
  -2  -7  -4   12.68    0.66
  -3  -7  -4    3.52    0.26
   3   7   4    3.11    0.28
  -4  -7  -4    4.56    0.31
   4   7   4    4.26    0.35
  -6   8   4    0.20    0.12
   6  -8  -4   -0.07    0.07
   5  -8  -4    1.02    0.11
  -5   8   4    0.96    0.15
  -4   8   4    4.61    0.36
   4  -8  -4    5.36    0.29
   3  -8  -4    2.62    0.17
  -3   8   4    2.40    0.22
   2  -8  -4    0.21    0.07
   2  -8  -4    0.28    0.10
  -2   8   4    0.27    0.10
   1  -8  -4    4.50    0.29
  -1   8   4    3.82    0.31
   1  -8  -4    4.38    0.25
   0  -8  -4    4.78    0.30
   0  -8  -4    4.32    0.25
   0   8   4    3.53    0.31
  -1  -8  -4    3.51    0.25
   1   8   4    2.88    0.26
   2   8   4    1.52    0.19
  -2  -8  -4    1.73    0.20
  -3  -8  -4    1.06    0.16
   3   8   4    0.75    0.17
   4  -9  -4    0.82    0.11
  -4   9   4    0.70    0.15
  -3   9   4    3.77    0.31
   3  -9  -4    4.11    0.24
   2  -9  -4    1.23    0.12
  -2   9   4    1.01    0.16
   1  -9  -4    0.55    0.10
   1  -9  -4    0.70    0.13
  -1   9   4    0.54    0.13
   0   9   4    0.26    0.12
   0  -9  -4    0.14    0.11
   1   9   4    3.68    0.33
  -1  -9  -4    5.19    0.33
   2   9  -5    0.23    0.14
   1   9  -5    1.11    0.18
  -1  -9   5    1.62    0.19
   0  -9   5    1.57    0.18
   1  -9   5    3.91    0.28
   5  -9   5    2.37    0.22
   4   8  -5    0.19    0.15
  -3  -8   5    0.65    0.14
   3   8  -5    0.46    0.15
   2   8  -5    4.11    0.36
  -2  -8   5    5.59    0.34
  -1  -8   5    4.91    0.33
   0  -8   5    4.40    0.31
   1  -8   5    0.08    0.10
  -2   8  -5    2.70    0.18
   2  -8   5    2.53    0.21
  -3   8  -5    3.02    0.20
   4  -8   5    0.33    0.11
  -4   8  -5    0.24    0.09
   5  -8   5    0.55    0.13
  -5   8  -5    0.50    0.11
   6  -8   5    0.83    0.16
  -6   8  -5    0.91    0.14
  -5  -7   5    1.34    0.17
   5   7  -5    1.24    0.22
   4   7  -5    1.18    0.20
  -4  -7   5    1.37    0.17
  -3  -7   5    5.57    0.35
   3   7  -5    4.55    0.38
  -2  -7   5    0.20    0.11
   2   7  -5    0.14    0.12
   2   7  -5    0.03    0.07
  -1  -7   5    3.00    0.22
   1   7  -5    2.08    0.22
   1   7  -5    2.62    0.16
   0   7  -5    8.03    0.39
   0  -7   5    7.97    0.47
  -1   7  -5    9.07    0.43
   1  -7   5    8.73    0.51
  -2   7  -5    0.58    0.09
   2  -7   5    0.61    0.10
  -3   7  -5    3.60    0.22
   3  -7   5    3.70    0.24
  -4   7  -5    7.64    0.39
   4  -7   5    7.53    0.43
  -5   7  -5    2.39    0.17
   5  -7   5    1.97    0.20
   6  -7   5   -0.11    0.10
  -6   7  -5    0.09    0.09
  -7   7  -5    0.02    0.09
   6   6  -5    3.47    0.35
  -6  -6   5    3.60    0.24
  -6  -6   5    4.02    0.29
  -5  -6   5    5.78    0.32
   5   6  -5    5.62    0.45
  -5  -6   5    6.18    0.38
   4   6  -5    0.09    0.09
   4   6  -5    0.23    0.14
  -4  -6   5    0.26    0.11
   3   6  -5    8.64    0.62
   3   6  -5    9.89    0.46
  -3  -6   5    9.93    0.55
  -2  -6   5   28.86    1.48
   2   6  -5   29.22    1.27
   2   6  -5   26.70    1.69
  -1  -6   5    5.69    0.34
   1   6  -5    4.97    0.27
   0   6  -5    5.78    0.27
   0  -6   5    5.07    0.32
   0   6  -5    4.80    0.35
  -1   6  -5   12.04    0.52
   1  -6   5   10.94    0.60
  -1   6  -5    9.74    0.67
   2  -6   5    7.45    0.39
   2  -6   5    7.16    0.41
  -2   6  -5    6.83    0.35
   3  -6   5    1.93    0.17
   3  -6   5    2.08    0.16
  -3   6  -5    2.01    0.15
   4  -6   5    0.72    0.13
  -4   6  -5    0.92    0.11
  -5   6  -5    1.82    0.16
   5  -6   5    1.64    0.17
  -6   6  -5    4.57    0.28
   6  -6   5    5.10    0.32
  -7   6  -5    1.02    0.14
   7  -6   5    0.91    0.16
  -7  -5   5    5.55    0.33
   6   5  -5    1.62    0.25
  -6  -5   5    1.88    0.21
  -5  -5   5    9.77    0.55
  -5  -5   5    9.37    0.47
   5   5  -5    9.36    0.65
   4   5  -5   15.30    0.98
  -4  -5   5   15.28    0.72
  -4  -5   5   16.27    0.85
   3   5  -5    1.31    0.17
   3   5  -5    1.14    0.12
  -3  -5   5    1.08    0.14
   2   5  -5    1.05    0.10
  -2  -5   5    1.07    0.13
   2   5  -5    1.06    0.15
   1   5  -5    6.55    0.43
  -1  -5   5    6.31    0.38
   1   5  -5    6.70    0.32
   0  -5   5   18.31    0.95
   0   5  -5   17.60    0.81
   1  -5   5    5.25    0.31
   1  -5   5    5.30    0.28
  -1   5  -5    4.81    0.26
  -2   5  -5    3.31    0.18
   2  -5   5    2.68    0.20
   2  -5   5    3.28    0.20
   3  -5   5    3.09    0.20
  -3   5  -5    3.16    0.19
   3  -5   5    3.26    0.21
  -4   5  -5   35.32    1.61
   4  -5   5   36.84    1.76
   5  -5   5    4.81    0.30
  -5   5  -5    4.72    0.27
  -6   5  -5   -0.01    0.09
   6  -5   5    0.17    0.11
   7  -5   5    1.13    0.17
  -7   5  -5    1.03    0.13
  -8   5  -5    1.79    0.17
   7   4  -5   27.82    1.76
  -7  -4   5   29.45    1.31
  -6  -4   5   23.51    1.20
  -6  -4   5   22.57    1.04
   6   4  -5   21.52    1.39
  -5  -4   5    0.14    0.07
   5   4  -5    0.12    0.13
  -5  -4   5    0.14    0.08
  -4  -4   5    0.30    0.08
  -4  -4   5    0.15    0.06
   4   4  -5    0.17    0.12
   3   4  -5    9.23    0.59
  -3  -4   5    9.02    0.51
  -3  -4   5    9.05    0.43
   2   4  -5   33.59    1.94
  -2  -4   5   32.34    1.69
   2   4  -5   32.35    1.45
   1   4  -5    2.42    0.15
   1   4  -5    2.85    0.21
  -1  -4   5    3.04    0.20
   0   4  -5   15.00    0.71
   0   4  -5   15.48    0.94
   0  -4   5   15.71    0.83
   0  -4   5   16.77    0.77
  -1   4  -5   35.37    1.64
   1  -4   5   37.67    1.90
   1  -4   5   38.35    1.79
   2  -4   5   31.92    1.52
  -2   4  -5   30.39    1.39
   2  -4   5   31.52    1.61
  -3   4  -5    7.18    0.36
   3  -4   5    7.36    0.40
   3  -4   5    7.40    0.40
  -4   4  -5   25.73    1.16
   4  -4   5   25.66    1.27
  -5   4  -5   11.51    0.56
   5  -4   5   12.06    0.62
  -6   4  -5    0.53    0.10
   6  -4   5    0.60    0.13
   7  -4   5    1.56    0.18
  -7   4  -5    1.67    0.15
   8  -4   5    0.08    0.12
  -8   4  -5    0.21    0.10
  -8  -3   5    9.43    0.49
   7   3  -5    1.04    0.21
  -7  -3   5    0.87    0.13
  -6  -3   5    4.82    0.27
   6   3  -5    4.76    0.38
  -6  -3   5    4.95    0.31
  -5  -3   5    0.50    0.09
   5   3  -5    0.33    0.13
  -5  -3   5    0.44    0.07
   4   3  -5   10.67    0.68
  -4  -3   5   10.63    0.58
  -4  -3   5   10.32    0.50
  -3  -3   5    1.48    0.12
  -3  -3   5    1.65    0.15
   3   3  -5    1.96    0.18
   2   3  -5   20.78    1.19
  -2  -3   5   18.92    1.03
  -1  -3   5   51.08    2.71
   1   3  -5   53.01    2.34
   1   3  -5   55.54    3.11
   0  -3   5   54.87    2.82
   0   3  -5   53.42    2.43
   0   3  -5   55.31    3.23
   0  -3   5   58.19    2.65
   1  -3   5   20.36    0.97
  -1   3  -5   19.31    0.89
   1  -3   5   20.07    1.03
   2  -3   5   18.43    0.89
  -2   3  -5   17.80    0.82
   2  -3   5   18.33    0.94
  -3   3  -5   32.10    1.40
   3  -3   5   29.04    1.53
   3  -3   5   33.31    1.61
   4  -3   5    6.49    0.36
   4  -3   5    6.62    0.37
  -4   3  -5    6.50    0.33
   5  -3   5    2.46    0.19
  -5   3  -5    2.24    0.17
  -6   3  -5    2.39    0.17
   6  -3   5    2.45    0.20
  -7   3  -5    5.81    0.31
   7  -3   5    5.70    0.35
   8  -3   5    4.11    0.30
  -8   3  -5    4.41    0.27
  -8  -2   5    4.30    0.27
   8   2  -5    4.05    0.37
   7   2  -5   11.39    0.78
  -7  -2   5   12.41    0.58
  -6  -2   5    2.82    0.19
   6   2  -5    2.65    0.26
  -5  -2   5    0.25    0.07
   5   2  -5    0.15    0.12
  -5  -2   5    0.20    0.06
  -4  -2   5   18.19    0.97
   4   2  -5   19.11    1.14
  -4  -2   5   18.55    0.84
   3   2  -5   42.00    2.44
  -3  -2   5   40.57    2.11
   2   2  -5   52.74    2.99
  -2  -2   5   50.97    2.59
  -2  -2   5   49.03    2.24
   1   2  -5    0.43    0.07
  -1  -2   5    0.52    0.06
   1   2  -5    0.45    0.06
   0   2  -5   75.59    3.28
   0  -2   5   69.44    3.80
   0  -2   5   80.11    3.58
  -1   2  -5  103.05    4.48
   1  -2   5  105.41    4.89
   1  -2   5   99.69    5.19
   2  -2   5    0.16    0.06
  -2   2  -5    0.07    0.05
   2  -2   5    0.17    0.05
   3  -2   5    3.78    0.23
   3  -2   5    3.82    0.23
  -3   2  -5    3.90    0.21
  -4   2  -5   16.50    0.77
   4  -2   5   17.24    0.85
   5  -2   5    8.50    0.47
  -5   2  -5    8.67    0.42
   6  -2   5    8.75    0.48
  -6   2  -5    8.86    0.43
  -7   2  -5    0.49    0.10
   7  -2   5    0.45    0.12
  -8   2  -5    3.52    0.23
   8  -2   5    3.47    0.27
  -8  -1   5    2.57    0.20
   8   1  -5    2.33    0.26
   7   1  -5   -0.04    0.13
  -7  -1   5    0.11    0.08
   6   1  -5   19.69    1.23
  -6  -1   5   20.30    0.92
  -5  -1   5   21.73    0.97
  -5  -1   5   21.17    1.11
   5   1  -5   21.12    1.30
  -4  -1   5   15.23    0.67
   4   1  -5   13.40    0.89
  -4  -1   5   14.95    0.76
   3   1  -5    1.99    0.17
  -3  -1   5    1.70    0.12
  -3  -1   5    1.73    0.14
   2   1  -5   89.25    4.97
  -2  -1   5   83.76    3.72
  -2  -1   5   82.38    4.30
  -1  -1   5  212.28   10.15
   1   1  -5  226.75   12.42
   1   1  -5  205.17    9.30
  -1  -1   5  210.97   10.77
   0   1  -5    0.96    0.09
   0  -1   5    1.30    0.09
   0  -1   5    1.16    0.10
  -1   1  -5    5.68    0.28
   1  -1   5    5.75    0.32
   1  -1   5    6.05    0.31
  -2   1  -5    8.14    0.39
   2  -1   5    8.27    0.45
   2  -1   5    8.55    0.43
  -3   1  -5   22.41    1.01
   3  -1   5   22.83    1.11
   4  -1   5   19.36    0.97
  -4   1  -5   19.76    1.02
  -4   1  -5   19.74    0.89
  -5   1  -5    1.11    0.11
   5  -1   5    0.94    0.12
  -6   1  -5    2.30    0.16
   6  -1   5    2.08    0.19
  -7   1  -5   14.19    0.66
   7  -1   5   13.64    0.73
   8  -1   5    2.30    0.23
  -8   1  -5    2.25    0.19
   8   0  -5    4.50    0.38
  -8   0   5    5.17    0.29
  -7   0   5   19.85    0.89
   7   0  -5   18.20    1.18
  -6   0   5    1.11    0.12
   6   0  -5    0.81    0.15
   5   0  -5    3.41    0.27
  -5   0   5    3.45    0.20
   4   0  -5   25.27    1.44
  -4   0   5   22.70    1.07
  -4   0   5   24.08    1.23
  -3   0   5   27.61    1.25
   3   0  -5   28.68    1.66
  -3   0   5   27.95    1.44
  -2   0   5   24.25    1.08
   2   0  -5   24.74    1.43
  -2   0   5   23.62    1.17
  -2   0   5   24.43    1.24
   1   0  -5   90.17    3.75
  -1   0   5   78.88    4.34
  -1   0   5   88.61    4.09
   0   0   5   32.38    1.54
   0   0  -5   31.74    1.41
   0   0   5   32.30    1.64
   1   0   5   21.07    1.08
  -1   0  -5   20.41    0.93
   1   0   5   21.55    1.02
  -2   0  -5    8.22    0.39
   2   0   5    8.51    0.43
  -2   0  -5    8.42    0.45
   3   0   5    3.89    0.24
  -3   0  -5    4.00    0.24
  -3   0  -5    3.96    0.21
  -4   0  -5   32.55    1.57
  -4   0  -5   36.69    1.82
   4   0   5   37.30    1.73
  -5   0  -5   14.00    0.77
   5   0   5   14.96    0.75
  -5   0  -5   14.77    0.67
  -6   0  -5    3.81    0.23
   6   0   5    3.96    0.26
   7   0   5    6.23    0.37
  -7   0  -5    6.09    0.33
   8   0   5    4.51    0.29
  -8   0  -5    3.72    0.25
   8  -1  -5    0.01    0.12
  -8   1   5    0.06    0.09
   7  -1  -5    5.09    0.40
  -7   1   5    5.92    0.31
  -6   1   5   45.05    1.97
   6  -1  -5   43.55    2.63
   5  -1  -5    4.40    0.25
   5  -1  -5    5.05    0.34
  -5   1   5    4.85    0.25
  -4   1   5    1.07    0.09
  -4   1   5    1.17    0.09
   4  -1  -5    0.89    0.08
  -3   1   5   36.33    2.14
  -3   1   5   36.52    1.85
  -2   1   5  161.33    9.28
  -2   1   5  160.88    6.96
  -2   1   5  161.71    8.06
  -2   1   5  155.04    7.59
  -1   1   5  120.93    5.89
  -1   1   5  116.91    7.19
   1  -1  -5  129.32    5.40
  -1   1   5  128.46    6.26
   0   1   5   11.30    0.71
   0   1   5   12.38    0.59
   0  -1  -5   12.30    0.54
   1   1   5    3.25    0.19
  -1  -1  -5    2.95    0.19
  -1  -1  -5    3.30    0.16
   2   1   5   52.73    2.54
  -2  -1  -5   54.14    2.70
  -2  -1  -5   52.15    2.32
  -3  -1  -5   19.18    0.96
   3   1   5   17.15    0.91
  -3  -1  -5   19.12    0.83
   4   1   5    0.51    0.09
  -4  -1  -5    0.59    0.07
  -4  -1  -5    0.55    0.08
  -5  -1  -5    8.31    0.40
   5   1   5    8.10    0.45
  -5  -1  -5    8.40    0.46
   6   1   5    8.29    0.47
  -6  -1  -5    8.85    0.43
  -7  -1  -5    8.33    0.41
   7   1   5    8.10    0.46
   9  -2  -5    1.52    0.22
  -9   2   5    2.01    0.17
   8  -2  -5   10.71    0.73
  -8   2   5   11.47    0.55
   7  -2  -5    4.25    0.33
  -7   2   5    4.51    0.26
  -6   2   5    0.04    0.06
   6  -2  -5    0.00    0.04
   5  -2  -5    5.96    0.33
  -5   2   5    6.32    0.42
  -5   2   5    6.67    0.32
  -4   2   5   14.96    0.90
  -4   2   5   14.81    0.68
  -3   2   5   66.41    3.27
  -3   2   5   62.65    3.77
  -2   2   5    0.02    0.03
  -2   2   5    0.03    0.04
   2  -2  -5    0.06    0.04
  -2   2   5    0.04    0.04
  -1   2   5   30.29    1.81
  -1   2   5   31.68    1.49
   0   2   5    1.56    0.11
   0   2   5    1.47    0.11
   0  -2  -5    1.40    0.12
  -1  -2  -5   11.87    0.52
   1   2   5   11.42    0.70
   1   2   5   12.16    0.59
  -1  -2  -5   11.38    0.62
   2   2   5    0.51    0.07
  -2  -2  -5    0.73    0.10
   2   2   5    0.58    0.08
  -2  -2  -5    0.67    0.07
  -3  -2  -5   54.21    2.72
   3   2   5   53.86    2.57
  -3  -2  -5   52.46    2.34
   3   2   5   53.21    3.12
   4   2   5   23.89    1.19
  -4  -2  -5   24.29    1.08
  -4  -2  -5   24.04    1.25
  -5  -2  -5   18.20    0.96
   5   2   5   18.16    0.91
  -6  -2  -5    4.36    0.28
   6   2   5    4.27    0.27
  -9   3   5   -0.10    0.09
   8  -3  -5    3.01    0.27
  -8   3   5    3.16    0.21
  -7   3   5    3.40    0.22
  -6   3   5   17.44    1.13
   6  -3  -5   19.93    0.92
  -6   3   5   18.49    0.86
  -5   3   5    6.15    0.30
   5  -3  -5    5.73    0.31
  -5   3   5    5.86    0.40
  -4   3   5    2.43    0.15
  -4   3   5    2.50    0.20
   4  -3  -5    2.55    0.16
  -3   3   5   43.72    2.41
  -3   3   5   38.51    1.80
   3  -3  -5   40.54    2.08
   2  -3  -5   51.80    2.74
  -2   3   5   54.23    2.36
  -2   3   5   55.33    3.15
  -2   3   5   54.09    2.58
  -1   3   5    0.01    0.04
  -1   3   5    0.02    0.04
   1  -3  -5    0.03    0.04
   1  -3  -5    0.05    0.03
   0   3   5   19.77    1.18
   0  -3  -5   19.69    1.04
   0   3   5   20.59    0.98
   1   3   5   28.83    1.74
  -1  -3  -5   30.31    1.52
   1   3   5   29.43    1.43
  -2  -3  -5   53.11    2.63
   2   3   5   50.19    2.48
   2   3   5   51.25    3.01
   3   3   5    1.77    0.16
   3   3   5    1.74    0.14
  -3  -3  -5    1.80    0.15
   4   3   5    0.44    0.09
  -4  -3  -5    0.51    0.09
  -5  -3  -5    4.81    0.31
   5   3   5    5.28    0.31
   6   3   5   10.98    0.59
  -6  -3  -5   11.10    0.61
  -9   4   5    1.48    0.16
  -8   4   5    2.01    0.17
   7  -4  -5    8.11    0.42
  -7   4   5    8.43    0.41
  -7   4   5    6.94    0.52
  -6   4   5    1.97    0.20
  -6   4   5    2.24    0.16
   6  -4  -5    2.37    0.16
  -5   4   5   15.48    1.02
   5  -4  -5   17.51    0.83
  -5   4   5   17.33    0.77
  -4   4   5    1.93    0.18
   4  -4  -5    2.25    0.14
   3  -4  -5    1.98    0.14
   3  -4  -5    1.87    0.13
  -3   4   5    1.81    0.16
   2  -4  -5   11.61    0.63
  -2   4   5   11.74    0.72
  -2   4   5   11.98    0.59
  -1   4   5   45.31    2.14
   1  -4  -5   41.57    2.27
  -1   4   5   46.53    2.61
   0  -4  -5    2.77    0.20
   0   4   5    3.45    0.20
   0   4   5    3.27    0.23
  -1  -4  -5   12.84    0.75
   1   4   5   14.83    0.71
   1   4   5   14.73    0.86
  -2  -4  -5    0.64    0.09
   2   4   5    0.62    0.10
   2   4   5    0.68    0.09
   3   4   5   12.37    0.64
   3   4   5   12.39    0.76
  -3  -4  -5   12.50    0.67
   4   4   5   29.27    1.49
  -4  -4  -5   30.71    1.58
   4   4   5   31.49    1.82
  -5  -4  -5    6.42    0.39
   5   4   5    6.37    0.37
  -6  -4  -5    2.14    0.19
  -8   5   5    1.21    0.18
   8  -5  -5    1.44    0.15
   7  -5  -5    7.53    0.40
  -7   5   5    7.03    0.50
  -6   5   5    5.72    0.42
   6  -5  -5    6.81    0.34
   5  -5  -5    4.08    0.22
  -5   5   5    3.41    0.28
   4  -5  -5    0.74    0.09
  -4   5   5    0.69    0.11
   3  -5  -5   28.90    1.40
   3  -5  -5   27.14    1.32
  -3   5   5   25.18    1.60
   2  -5  -5   11.38    0.65
  -2   5   5   12.42    0.74
  -2   5   5   12.50    0.61
   1  -5  -5    0.93    0.13
  -1   5   5    1.15    0.12
  -1   5   5    1.11    0.11
   0   5   5    1.77    0.15
   0  -5  -5    1.37    0.14
   0   5   5    1.74    0.14
  -1  -5  -5    3.88    0.27
   1   5   5    4.46    0.25
   1   5   5    4.30    0.29
   2   5   5   29.11    1.44
   2   5   5   29.45    1.76
  -2  -5  -5   30.05    1.54
   3   5   5    0.81    0.13
   3   5   5    0.63    0.11
  -3  -5  -5    0.83    0.11
   4   5   5    8.92    0.59
   4   5   5    9.00    0.49
  -4  -5  -5    9.07    0.52
  -5  -5  -5    9.99    0.57
  -6  -5  -5    0.04    0.10
   8  -6  -5    1.18    0.14
  -7   6   5   -0.06    0.10
   7  -6  -5    0.09    0.08
   6  -6  -5    4.66    0.26
  -6   6   5    4.05    0.32
   5  -6  -5    3.61    0.21
  -5   6   5    3.20    0.27
   4  -6  -5    0.82    0.10
  -4   6   5    0.55    0.11
  -3   6   5    0.33    0.10
   3  -6  -5    0.30    0.08
   2  -6  -5   17.03    0.90
  -2   6   5   16.92    1.03
  -1   6   5    7.75    0.53
   1  -6  -5    8.64    0.47
  -1   6   5    8.53    0.44
   0   6   5    7.78    0.40
   0  -6  -5    6.66    0.42
   0   6   5    7.84    0.48
   1   6   5    2.89    0.19
   1   6   5    2.70    0.23
   2   6   5   10.19    0.68
  -2  -6  -5   11.41    0.61
   2   6   5   10.61    0.56
  -3  -6  -5   17.06    0.90
   3   6   5   16.14    1.03
   3   6   5   16.77    0.85
  -4  -6  -5    3.89    0.28
   4   6   5    3.89    0.31
  -5  -6  -5    0.15    0.11
   7  -7  -5    1.88    0.15
  -7   7   5    1.31    0.19
   6  -7  -5    0.76    0.10
  -6   7   5    0.60    0.14
   5  -7  -5    3.65    0.21
  -5   7   5    3.00    0.26
   4  -7  -5    0.59    0.09
  -4   7   5    0.63    0.12
   3  -7  -5   12.02    0.59
  -3   7   5   11.07    0.73
  -2   7   5    2.28    0.20
   2  -7  -5    2.58    0.20
   2  -7  -5    2.38    0.17
   1  -7  -5    0.08    0.08
  -1   7   5    0.09    0.08
   0   7   5    1.96    0.15
   0  -7  -5    2.15    0.18
   0   7   5    1.84    0.19
   1   7   5    4.09    0.25
   1   7   5    3.79    0.31
  -1  -7  -5    4.68    0.29
   2   7   5    2.83    0.26
  -2  -7  -5    3.31    0.25
   2   7   5    3.12    0.22
   3   7   5    3.38    0.29
  -3  -7  -5    3.68    0.27
   4   7   5    3.10    0.28
  -4  -7  -5    3.46    0.27
  -6   8   5    2.89    0.27
   6  -8  -5    2.97    0.20
  -5   8   5    1.61    0.19
   5  -8  -5    1.53    0.14
   4  -8  -5    0.30    0.08
  -4   8   5    0.27    0.11
  -3   8   5    0.51    0.13
   3  -8  -5    0.60    0.10
   2  -8  -5    7.61    0.39
  -2   8   5    6.65    0.48
  -1   8   5    0.58    0.12
   1  -8  -5    0.67    0.12
   1  -8  -5    0.86    0.10
   0   8   5    0.62    0.13
   0  -8  -5    0.65    0.12
  -1  -8  -5    2.11    0.20
   1   8   5    1.74    0.19
   1   8   5    1.76    0.16
   2   8   5    5.65    0.44
  -2  -8  -5    6.91    0.41
   3   8   5    3.31    0.30
  -4   9   5    0.32    0.12
   4  -9  -5    0.46    0.09
  -3   9   5    0.74    0.15
   3  -9  -5    0.73    0.10
   2  -9  -5    0.06    0.07
  -2   9   5   -0.04    0.10
   1  -9  -5    0.44    0.12
  -1   9   5    0.38    0.12
   1  -9  -5    0.37    0.09
   0  -9  -5    3.58    0.23
   0  -9  -5    4.04    0.28
   0   9   5    2.85    0.28
  -1  -9   6    1.22    0.17
   0  -9   6    1.16    0.16
   1  -9   6    0.77    0.14
  -3  -8   6    2.04    0.22
   3   8  -6    1.72    0.22
  -2  -8   6    0.31    0.13
   2   8  -6    0.19    0.13
  -1  -8   6    1.11    0.16
   0  -8   6    2.45    0.22
   0   8  -6    2.79    0.18
  -1   8  -6    6.89    0.35
   1  -8   6    6.66    0.42
   2  -8   6    2.44    0.21
  -2   8  -6    2.72    0.19
  -3   8  -6    0.02    0.09
   4  -8   6    0.89    0.15
  -4   8  -6    0.94    0.13
   5  -8   6    1.82    0.20
  -5   8  -6    1.73    0.17
   4   7  -6    3.04    0.20
  -4  -7   6    3.06    0.26
   4   7  -6    2.39    0.28
  -3  -7   6    1.62    0.19
   3   7  -6    1.48    0.20
   3   7  -6    1.78    0.15
   2   7  -6    8.77    0.42
  -2  -7   6    8.20    0.50
   1   7  -6    6.18    0.31
  -1  -7   6    5.61    0.37
   0  -7   6    5.46    0.35
   0   7  -6    5.50    0.29
   1  -7   6    1.92    0.18
  -1   7  -6    1.95    0.15
  -2   7  -6    6.21    0.32
   2  -7   6    6.09    0.38
   3  -7   6    1.15    0.14
  -3   7  -6    1.19    0.13
   4  -7   6    0.72    0.13
  -4   7  -6    0.83    0.12
   5  -7   6   -0.09    0.10
  -5   7  -6    0.05    0.09
   6  -7   6    0.57    0.14
  -6   7  -6    0.39    0.12
  -6  -6   6    1.84    0.18
  -5  -6   6    0.30    0.12
   5   6  -6    0.22    0.17
   4   6  -6   10.15    0.49
   4   6  -6    8.89    0.66
  -4  -6   6   10.46    0.58
  -3  -6   6   20.64    1.07
   3   6  -6   19.18    0.91
  -2  -6   6   -0.06    0.10
   2   6  -6   -0.07    0.07
   2   6  -6   -0.01    0.11
   1   6  -6    0.01    0.09
   1   6  -6    0.06    0.07
  -1  -6   6    0.07    0.09
   0   6  -6   12.91    0.63
   0  -6   6   14.27    0.75
   1  -6   6   12.19    0.68
  -1   6  -6   12.81    0.59
   2  -6   6    0.02    0.07
   2  -6   6    0.03    0.08
  -2   6  -6   -0.04    0.07
   3  -6   6    2.01    0.17
   3  -6   6    1.90    0.17
  -3   6  -6    2.05    0.15
   4  -6   6    1.01    0.14
  -4   6  -6    0.97    0.12
   5  -6   6    9.65    0.54
  -5   6  -6    9.93    0.49
  -6   6  -6    1.01    0.14
   6  -6   6    1.04    0.16
   7  -6   6    0.36    0.14
  -7   6  -6    0.44    0.13
  -6  -5   6   16.34    0.77
  -6  -5   6   17.17    0.90
   6   5  -6   15.20    1.04
  -5  -5   6    6.57    0.40
   5   5  -6    5.85    0.46
  -5  -5   6    6.22    0.34
   4   5  -6    0.12    0.13
  -4  -5   6    0.01    0.10
   3   5  -6    6.81    0.36
   3   5  -6    7.00    0.49
  -3  -5   6    7.76    0.43
   2   5  -6    7.84    0.54
  -2  -5   6    8.88    0.48
   2   5  -6    8.06    0.40
  -1  -5   6    6.82    0.39
   1   5  -6    6.25    0.32
   0  -5   6    0.05    0.07
   0   5  -6    0.02    0.06
   1  -5   6    3.12    0.19
   1  -5   6    2.86    0.21
  -1   5  -6    3.09    0.18
   2  -5   6    1.91    0.16
  -2   5  -6    1.82    0.14
   2  -5   6    1.96    0.16
   3  -5   6    5.42    0.32
   3  -5   6    5.59    0.32
  -3   5  -6    5.26    0.28
   4  -5   6    3.57    0.25
  -4   5  -6    3.80    0.23
  -5   5  -6    4.80    0.28
   5  -5   6    5.00    0.31
  -6   5  -6    5.32    0.30
   6  -5   6    5.33    0.34
  -7   5  -6    2.70    0.20
   7  -5   6    2.58    0.23
   7   4  -6    6.79    0.53
  -7  -4   6    7.17    0.39
   6   4  -6    0.15    0.16
  -6  -4   6    0.13    0.10
  -6  -4   6    0.05    0.11
   5   4  -6    4.50    0.38
  -5  -4   6    5.26    0.32
  -5  -4   6    5.01    0.28
  -4  -4   6   14.56    0.77
   4   4  -6   14.01    0.89
  -4  -4   6   13.80    0.66
   3   4  -6   23.61    1.45
  -3  -4   6   24.40    1.26
   2   4  -6    5.08    0.27
  -2  -4   6    5.40    0.32
   2   4  -6    5.04    0.35
  -1  -4   6    8.00    0.46
   1   4  -6    8.21    0.39
   0  -4   6   22.63    1.16
   0   4  -6   21.92    1.00
   1  -4   6   26.93    1.28
   1  -4   6   27.59    1.37
  -1   4  -6   24.68    1.18
   2  -4   6    6.01    0.34
  -2   4  -6    6.39    0.32
   2  -4   6    6.62    0.36
   3  -4   6   22.04    1.06
  -3   4  -6   22.03    0.97
   3  -4   6   20.15    1.11
  -4   4  -6   23.25    1.03
   4  -4   6   22.09    1.13
  -5   4  -6    7.38    0.37
   5  -4   6    7.04    0.41
  -6   4  -6    0.22    0.10
   6  -4   6    0.26    0.11
  -7   4  -6    1.33    0.15
   7  -4   6    1.65    0.18
  -7  -3   6   19.50    0.90
   7   3  -6   18.95    1.22
  -6  -3   6    9.14    0.46
   6   3  -6    9.22    0.63
  -5  -3   6    4.35    0.28
  -5  -3   6    4.31    0.24
   5   3  -6    3.90    0.34
  -4  -3   6    3.20    0.19
   4   3  -6    3.38    0.27
  -4  -3   6    3.15    0.23
   3   3  -6   27.54    1.63
  -3  -3   6   26.34    1.22
  -3  -3   6   27.92    1.42
   2   3  -6    0.79    0.08
   2   3  -6    0.76    0.11
  -2  -3   6    0.79    0.10
   1   3  -6    0.44    0.08
   1   3  -6    0.38    0.06
  -1  -3   6    0.37    0.07
   0  -3   6    5.24    0.31
   0  -3   6    5.45    0.28
   0   3  -6    4.85    0.26
   1  -3   6   24.97    1.17
  -1   3  -6   23.11    1.07
   1  -3   6   23.93    1.24
   2  -3   6   28.24    1.38
  -2   3  -6   27.84    1.27
   2  -3   6   29.16    1.46
   3  -3   6    0.11    0.06
  -3   3  -6    0.04    0.06
   3  -3   6    0.14    0.08
   4  -3   6    1.72    0.15
  -4   3  -6    1.92    0.15
   4  -3   6    1.98    0.17
  -5   3  -6    3.89    0.24
   5  -3   6    4.12    0.26
   6  -3   6    9.47    0.53
  -6   3  -6    9.72    0.48
  -7   3  -6    1.51    0.15
   7  -3   6    1.46    0.17
  -8   3  -6    0.62    0.13
   8  -3   6    0.55    0.15
  -8  -2   6    4.88    0.30
   8   2  -6    4.68    0.40
   7   2  -6    0.84    0.19
  -7  -2   6    0.97    0.12
   6   2  -6    0.94    0.17
  -6  -2   6    0.84    0.11
   5   2  -6   14.85    0.93
  -5  -2   6   14.92    0.79
  -5  -2   6   14.60    0.69
  -4  -2   6   15.28    0.72
   4   2  -6   15.94    0.97
  -4  -2   6   15.97    0.83
  -3  -2   6    3.39    0.22
  -3  -2   6    3.23    0.19
   3   2  -6    3.52    0.26
   2   2  -6    0.32    0.06
  -2  -2   6    0.42    0.07
   1   2  -6   33.68    1.96
   1   2  -6   32.77    1.47
  -1  -2   6   35.00    1.60
  -1  -2   6   31.89    1.71
   0  -2   6  132.09    6.71
   0  -2   6  138.27    6.32
   0   2  -6  128.28    5.79
   1  -2   6   13.72    0.73
  -1   2  -6   13.65    0.63
   1  -2   6   14.35    0.69
   2  -2   6    8.45    0.47
  -2   2  -6    8.77    0.41
   2  -2   6    8.94    0.45
  -3   2  -6   36.88    1.63
   3  -2   6   36.10    1.88
   3  -2   6   37.12    1.78
  -4   2  -6   22.33    1.00
   4  -2   6   22.02    1.10
   5  -2   6   12.22    0.65
  -5   2  -6   12.69    0.59
  -6   2  -6    0.53    0.10
   6  -2   6    0.64    0.12
   7  -2   6    6.26    0.37
  -7   2  -6    5.77    0.33
  -8   2  -6    2.24    0.19
   8  -2   6    2.00    0.22
  -8  -1   6    2.90    0.20
   8   1  -6    2.50    0.28
   7   1  -6   14.04    0.94
  -7  -1   6   15.23    0.70
  -6  -1   6   13.02    0.60
   6   1  -6   11.89    0.80
   5   1  -6    0.01    0.11
  -5  -1   6    0.13    0.07
  -5  -1   6    0.08    0.06
   4   1  -6    7.90    0.49
  -4  -1   6    7.17    0.41
  -4  -1   6    6.88    0.36
   3   1  -6   26.00    1.52
  -3  -1   6   24.83    1.31
  -3  -1   6   25.42    1.14
   2   1  -6    9.96    0.60
  -2  -1   6    9.41    0.52
  -1  -1   6    0.82    0.10
  -1  -1   6    0.77    0.08
   1   1  -6    0.70    0.10
   1   1  -6    0.70    0.08
   0  -1   6   38.02    1.93
   0   1  -6   37.07    1.66
   0  -1   6   38.15    1.81
  -1   1  -6   30.67    1.36
   1  -1   6   29.98    1.58
   1  -1   6   31.71    1.49
   2  -1   6   22.76    1.10
   2  -1   6   22.12    1.16
  -2   1  -6   22.63    1.00
   3  -1   6    0.11    0.07
  -3   1  -6    0.15    0.06
  -4   1  -6    0.69    0.10
  -4   1  -6    0.73    0.09
   4  -1   6    0.73    0.11
  -5   1  -6    8.05    0.44
  -5   1  -6    7.96    0.39
   5  -1   6    7.81    0.44
  -6   1  -6    9.83    0.48
   6  -1   6    9.85    0.54
  -7   1  -6    0.32    0.10
   7  -1   6    0.46    0.13
  -8   1  -6    2.37    0.20
   8  -1   6    2.35    0.23
  -8   0   6    2.10    0.17
   8   0  -6    1.78    0.23
  -7   0   6    3.49    0.22
   7   0  -6    3.04    0.29
  -6   0   6    6.86    0.36
   6   0  -6    6.96    0.48
  -5   0   6   25.92    1.16
   5   0  -6   25.58    1.55
   4   0  -6    0.42    0.10
  -4   0   6    0.39    0.06
  -4   0   6    0.54    0.07
  -3   0   6    0.04    0.05
  -3   0   6   -0.01    0.03
  -3   0   6   -0.04    0.04
   3   0  -6    0.07    0.06
  -2   0   6   45.05    2.31
   2   0  -6   46.69    2.65
  -2   0   6   43.59    2.16
  -2   0   6   45.76    1.99
   1   0  -6   57.06    2.47
  -1   0   6   56.13    2.87
  -1   0   6   56.08    2.70
   0   0  -6   97.85    4.28
   0   0   6   98.80    4.96
   0   0   6   97.35    4.67
   1   0   6    4.10    0.25
   1   0   6    4.40    0.24
  -1   0  -6    4.07    0.21
   2   0   6    5.44    0.30
  -2   0  -6    5.58    0.32
  -2   0  -6    5.41    0.27
  -3   0  -6   39.92    1.72
   3   0   6   39.27    1.89
  -3   0  -6   37.62    1.99
   4   0   6    8.30    0.45
  -4   0  -6    8.25    0.46
  -4   0  -6    8.41    0.40
  -5   0  -6    1.77    0.14
  -5   0  -6    1.82    0.15
   5   0   6    1.75    0.17
   6   0   6   22.42    1.11
  -6   0  -6   21.65    1.00
   7   0   6    6.20    0.38
  -7   0  -6    6.30    0.34
   8   0   6    0.80    0.15
  -8   0  -6    1.03    0.13
   8  -1  -6    5.84    0.47
  -8   1   6    7.25    0.37
   7  -1  -6   20.25    1.28
  -7   1   6   21.37    0.97
   6  -1  -6    3.53    0.30
  -6   1   6    3.96    0.23
   5  -1  -6    1.83    0.19
  -5   1   6    2.06    0.14
  -4   1   6   14.82    0.68
   4  -1  -6   14.62    0.72
  -3   1   6   27.39    1.61
  -3   1   6   28.49    1.21
  -3   1   6   25.44    1.31
  -3   1   6   27.69    1.40
  -2   1   6   36.67    1.95
  -2   1   6   37.98    2.24
  -2   1   6   36.69    1.83
  -2   1   6   41.58    1.69
  -1   1   6    7.89    0.42
   1  -1  -6    7.92    0.35
  -1   1   6    7.15    0.46
  -1   1   6    7.20    0.39
   0   1   6   14.93    0.75
   0  -1  -6   15.69    0.69
  -1  -1  -6   41.87    1.86
   1   1   6   42.42    2.04
  -1  -1  -6   43.00    2.17
   2   1   6   12.11    0.59
  -2  -1  -6   10.95    0.62
  -2  -1  -6   11.92    0.53
   3   1   6    8.00    0.44
  -3  -1  -6    8.39    0.45
  -3  -1  -6    8.27    0.39
   4   1   6   24.87    1.22
  -4  -1  -6   24.47    1.27
  -4  -1  -6   24.40    1.10
  -5  -1  -6   15.85    0.75
   5   1   6   16.35    0.83
  -5  -1  -6   16.74    0.86
  -6  -1  -6    3.91    0.23
   6   1   6    3.41    0.25
   7   1   6    0.78    0.13
   8  -2  -6    1.02    0.17
  -8   2   6    0.86    0.13
  -7   2   6   13.35    0.62
   7  -2  -6   12.24    0.81
   6  -2  -6    4.90    0.34
  -6   2   6    4.36    0.26
  -5   2   6    4.09    0.23
  -5   2   6    4.59    0.31
   5  -2  -6    4.04    0.23
  -4   2   6    0.18    0.05
  -4   2   6    0.16    0.05
   4  -2  -6    0.17    0.05
  -4   2   6    0.09    0.08
  -3   2   6    0.87    0.10
  -3   2   6    0.78    0.11
  -3   2   6    0.79    0.09
  -3   2   6    0.75    0.08
  -2   2   6   42.37    2.44
  -2   2   6   40.84    2.00
  -1   2   6   19.30    0.93
  -1   2   6   18.55    1.12
   0   2   6   21.16    1.23
   0   2   6   22.16    1.02
   0  -2  -6   19.28    1.08
   1   2   6    1.28    0.10
  -1  -2  -6    0.87    0.11
   1   2   6    1.14    0.11
   2   2   6   54.14    2.56
  -2  -2  -6   52.40    2.71
  -2  -2  -6   53.01    2.33
   3   2   6   13.02    0.66
  -3  -2  -6   12.93    0.69
   4   2   6    0.39    0.09
  -4  -2  -6    0.36    0.08
   5   2   6    0.16    0.09
  -5  -2  -6    0.07    0.08
   6   2   6   11.86    0.63
  -6  -2  -6   11.94    0.65
   7   2   6    2.63    0.22
  -8   3   6    1.76    0.16
   8  -3  -6    1.74    0.20
  -7   3   6    3.45    0.22
  -6   3   6    2.50    0.23
  -6   3   6    2.96    0.19
   6  -3  -6    2.75    0.18
  -5   3   6    2.99    0.23
   5  -3  -6    2.78    0.17
  -5   3   6    2.79    0.17
  -4   3   6   24.81    1.41
   4  -3  -6   22.68    1.14
  -4   3   6   22.98    1.05
  -3   3   6   29.21    1.29
  -3   3   6   31.09    1.72
   3  -3  -6   26.53    1.49
  -3   3   6   29.51    1.41
  -2   3   6    7.80    0.48
  -2   3   6    7.99    0.40
   2  -3  -6    7.40    0.43
  -1   3   6   17.09    1.00
  -1   3   6   17.70    0.83
   1  -3  -6   15.28    0.87
   0  -3  -6   46.26    2.55
   0   3   6   52.35    2.41
   0   3   6   51.72    2.93
  -1  -3  -6   40.56    1.97
   1   3   6   37.62    1.85
   1   3   6   36.90    2.25
   2   3   6    4.35    0.26
  -2  -3  -6    4.54    0.28
   2   3   6    4.65    0.30
   3   3   6   12.12    0.63
  -3  -3  -6   12.26    0.66
   4   3   6   10.64    0.56
  -4  -3  -6   10.52    0.58
  -5  -3  -6   23.36    1.27
   5   3   6   25.18    1.22
  -6  -3  -6    0.81    0.12
   6   3   6    0.79    0.13
  -8   4   6    1.27    0.14
  -7   4   6    4.07    0.33
   7  -4  -6    4.72    0.26
   6  -4  -6   11.74    0.57
  -6   4   6   10.63    0.71
   5  -4  -6    2.44    0.16
  -5   4   6    2.27    0.20
  -4   4   6    0.37    0.09
   4  -4  -6    0.06    0.06
  -3   4   6    1.47    0.14
   3  -4  -6    1.36    0.12
  -2   4   6   26.95    1.31
  -2   4   6   26.95    1.60
  -1   4   6    0.49    0.09
   1  -4  -6    0.49    0.08
  -1   4   6    0.53    0.08
   0   4   6    1.12    0.12
   0  -4  -6    1.13    0.12
   0   4   6    1.33    0.12
   1   4   6   10.70    0.63
  -1  -4  -6    9.42    0.56
   1   4   6   10.31    0.53
  -2  -4  -6    6.81    0.38
   2   4   6    6.39    0.42
   2   4   6    6.36    0.36
  -3  -4  -6    4.82    0.30
   3   4   6    4.75    0.29
   4   4   6    0.85    0.12
  -4  -4  -6    0.82    0.12
  -5  -4  -6    2.91    0.22
   5   4   6    2.84    0.21
  -6  -4  -6    5.79    0.37
   7  -5  -6    2.37    0.17
  -7   5   6    2.04    0.22
  -6   5   6    0.11    0.10
   6  -5  -6    0.09    0.07
   5  -5  -6    1.36    0.12
  -5   5   6    1.08    0.14
  -4   5   6    5.59    0.39
   4  -5  -6    6.15    0.32
   3  -5  -6    5.21    0.31
  -3   5   6    4.77    0.34
   2  -5  -6    9.07    0.51
  -2   5   6    8.99    0.48
  -2   5   6    9.73    0.58
   1  -5  -6   30.45    1.54
  -1   5   6   28.74    1.44
  -1   5   6   29.65    1.75
   0   5   6   22.43    1.04
   0  -5  -6   19.00    1.09
   0   5   6   21.13    1.25
  -1  -5  -6   15.14    0.83
   1   5   6   15.19    0.94
   1   5   6   15.98    0.78
   2   5   6    1.25    0.15
   2   5   6    1.13    0.13
  -2  -5  -6    1.22    0.15
  -3  -5  -6   11.38    0.63
   3   5   6   11.18    0.59
  -4  -5  -6   13.73    0.75
   4   5   6   13.50    0.71
  -5  -5  -6    2.80    0.23
   7  -6  -6    2.64    0.19
  -7   6   6    2.52    0.24
   6  -6  -6    2.35    0.17
  -6   6   6    2.10    0.21
   5  -6  -6    0.21    0.08
  -5   6   6    0.18    0.10
   4  -6  -6    3.60    0.22
  -4   6   6    3.41    0.27
   3  -6  -6    9.12    0.47
  -3   6   6    8.63    0.57
  -2   6   6   12.11    0.76
   2  -6  -6   12.54    0.67
  -2   6   6   11.98    0.62
  -1   6   6    0.06    0.08
   1  -6  -6    0.09    0.08
  -1   6   6    0.12    0.07
   0   6   6    0.19    0.09
   0  -6  -6    0.17    0.09
   0   6   6    0.28    0.08
   1   6   6    6.69    0.46
  -1  -6  -6    7.10    0.42
   1   6   6    7.22    0.39
   2   6   6    2.20    0.18
   2   6   6    1.98    0.20
  -2  -6  -6    2.09    0.19
   3   6   6    0.30    0.10
  -3  -6  -6    0.40    0.11
  -4  -6  -6    1.50    0.18
  -6   7   6    1.57    0.19
   6  -7  -6    1.68    0.15
  -5   7   6    1.03    0.16
   5  -7  -6    1.12    0.12
   4  -7  -6    4.93    0.28
  -4   7   6    4.47    0.34
   3  -7  -6    0.04    0.07
  -3   7   6    0.05    0.09
   2  -7  -6    2.97    0.20
  -2   7   6    2.91    0.25
   2  -7  -6    3.24    0.23
  -1   7   6    6.73    0.48
  -1   7   6    7.00    0.40
   1  -7  -6    8.16    0.44
   0   7   6    3.05    0.26
   0  -7  -6    3.68    0.26
   0   7   6    3.65    0.23
   1   7   6    0.73    0.11
   1   7   6    0.47    0.12
  -1  -7  -6    0.68    0.13
   2   7   6    7.04    0.50
   2   7   6    7.50    0.42
  -2  -7  -6    7.77    0.46
  -3  -7  -6    5.04    0.34
  -5   8   6    0.14    0.11
   5  -8  -6    0.02    0.08
   4  -8  -6    2.93    0.20
  -4   8   6    2.70    0.24
  -3   8   6    4.09    0.32
   3  -8  -6    4.49    0.26
  -2   8   6    0.27    0.11
   2  -8  -6    0.38    0.09
  -1   8   6   -0.04    0.09
   1  -8  -6   -0.07    0.09
   0   8   6    2.24    0.19
   0   8   6    2.33    0.22
   0  -8  -6    2.63    0.22
  -1  -8  -6    5.89    0.36
   1   8   6    4.76    0.38
   1   8   6    5.24    0.32
   2   8   6    0.26    0.12
   2  -9  -6    0.82    0.12
  -2   9   6    0.77    0.16
   1  -9  -6    3.60    0.24
  -1   9   6    2.96    0.29
   1  -9  -6    4.09    0.28
   0  -9   7    0.38    0.13
   1  -9   7    1.65    0.19
  -2  -8   7    1.33    0.18
   1   8  -7    2.41    0.17
  -1  -8   7    2.28    0.22
   0  -8   7    1.95    0.20
   0   8  -7    2.08    0.17
  -1   8  -7    1.46    0.14
   1  -8   7    1.25    0.17
   2  -8   7    0.07    0.10
  -2   8  -7    0.02    0.09
  -3   8  -7    2.46    0.19
  -4   8  -7    2.40    0.19
   5  -8   7    0.04    0.14
  -5   8  -7    0.03    0.11
  -4  -7   7    0.38    0.14
   4   7  -7    0.39    0.11
   4   7  -7    0.46    0.16
   3   7  -7    3.48    0.22
  -3  -7   7    3.64    0.28
  -2  -7   7    2.54    0.23
   2   7  -7    2.31    0.18
   1   7  -7   -0.13    0.07
  -1  -7   7   -0.09    0.10
   0   7  -7    0.68    0.10
   0  -7   7    0.63    0.13
   1  -7   7   12.44    0.72
  -1   7  -7   13.46    0.62
  -2   7  -7    4.89    0.28
   2  -7   7    5.12    0.33
  -3   7  -7    0.06    0.09
  -4   7  -7    1.73    0.16
   4  -7   7    1.93    0.19
   5  -7   7    1.55    0.19
  -5   7  -7    1.38    0.16
   6  -7   7    1.14    0.18
  -5  -6   7    5.50    0.36
   5   6  -7    4.34    0.41
   5   6  -7    5.32    0.31
  -4  -6   7    1.05    0.16
   4   6  -7    1.16    0.20
   4   6  -7    1.23    0.14
  -3  -6   7    0.09    0.11
   3   6  -7    0.35    0.14
   3   6  -7    0.19    0.09
   2   6  -7    2.15    0.17
  -2  -6   7    2.54    0.21
   1   6  -7    9.23    0.45
  -1  -6   7    9.30    0.53
   0   6  -7    8.53    0.41
   0  -6   7    8.21    0.49
   1  -6   7    0.78    0.12
  -1   6  -7    0.90    0.11
   2  -6   7    1.13    0.14
  -2   6  -7    1.19    0.13
   3  -6   7    1.20    0.14
   3  -6   7    0.96    0.13
  -3   6  -7    1.23    0.13
   4  -6   7    2.72    0.21
  -4   6  -7    2.81    0.20
   5  -6   7    0.02    0.11
  -5   6  -7    0.00    0.10
   6  -6   7    1.43    0.18
  -6   6  -7    1.45    0.17
   6   5  -7    0.90    0.21
  -6  -5   7    0.58    0.14
  -6  -5   7    0.63    0.12
   5   5  -7    0.63    0.18
  -5  -5   7    0.55    0.14
  -4  -5   7    6.77    0.41
   4   5  -7    6.99    0.36
   4   5  -7    6.33    0.48
  -3  -5   7   12.27    0.66
   3   5  -7   11.71    0.56
   3   5  -7   11.16    0.75
   2   5  -7   13.98    0.67
  -2  -5   7   14.97    0.79
  -1  -5   7    4.92    0.32
   1   5  -7    5.38    0.28
   0  -5   7   15.18    0.78
   0   5  -7   13.30    0.66
  -1   5  -7   10.62    0.52
   1  -5   7   11.40    0.61
   2  -5   7    5.12    0.29
  -2   5  -7    4.75    0.27
   2  -5   7    5.09    0.31
   3  -5   7    1.79    0.16
   3  -5   7    1.63    0.16
  -3   5  -7    1.58    0.14
   4  -5   7   15.65    0.81
  -4   5  -7   15.83    0.74
   5  -5   7    4.66    0.31
  -5   5  -7    5.15    0.29
   6  -5   7    0.48    0.14
  -6   5  -7    0.78    0.13
  -7   5  -7    0.03    0.11
  -6  -4   7    9.25    0.52
   6   4  -7    8.86    0.62
  -6  -4   7    8.19    0.45
  -5  -4   7    6.43    0.35
  -5  -4   7    6.90    0.41
   5   4  -7    6.45    0.48
  -4  -4   7    7.08    0.41
   4   4  -7    6.49    0.48
  -3  -4   7    4.47    0.30
   3   4  -7    4.21    0.33
   3   4  -7    4.44    0.25
   2   4  -7   11.13    0.73
   2   4  -7   11.58    0.56
  -2  -4   7   12.84    0.66
  -1  -4   7    4.30    0.27
   1   4  -7    3.93    0.22
   0  -4   7    0.25    0.08
   0   4  -7    0.17    0.07
   1  -4   7    0.47    0.08
  -1   4  -7    0.45    0.08
   1  -4   7    0.33    0.09
  -2   4  -7    6.67    0.34
   2  -4   7    6.99    0.37
   2  -4   7    6.77    0.39
   3  -4   7    9.87    0.53
   3  -4   7   10.36    0.56
  -3   4  -7    9.95    0.48
   4  -4   7   -0.01    0.09
  -4   4  -7    0.25    0.10
   5  -4   7    3.13    0.24
  -5   4  -7    3.63    0.23
  -6   4  -7    1.70    0.17
   6  -4   7    1.46    0.17
  -7   4  -7    3.63    0.24
   7  -4   7    3.13    0.26
  -7  -3   7    4.42    0.28
   7   3  -7    4.58    0.39
  -6  -3   7    0.53    0.11
   6   3  -7    0.68    0.18
  -5  -3   7    7.39    0.42
  -5  -3   7    6.79    0.37
   5   3  -7    7.21    0.51
  -4  -3   7   27.19    1.41
   4   3  -7   27.84    1.64
  -4  -3   7   26.35    1.22
   3   3  -7    5.83    0.39
   3   3  -7    5.37    0.29
  -3  -3   7    5.52    0.34
   2   3  -7    1.30    0.15
  -2  -3   7    1.14    0.13
   2   3  -7    1.08    0.11
   1   3  -7    3.73    0.21
  -1  -3   7    4.15    0.26
   0   3  -7   32.89    1.50
   0  -3   7   35.13    1.63
   0  -3   7   33.32    1.74
   1  -3   7   35.62    1.80
  -1   3  -7   34.39    1.56
   1  -3   7   35.11    1.69
  -2   3  -7    1.84    0.15
   2  -3   7    2.33    0.17
   2  -3   7    2.09    0.17
  -3   3  -7   12.31    0.57
   3  -3   7   11.87    0.65
   3  -3   7   11.87    0.62
  -4   3  -7   31.55    1.36
   4  -3   7   29.99    1.56
   4  -3   7   29.10    1.48
  -5   3  -7    4.48    0.26
   5  -3   7    4.40    0.28
   6  -3   7    1.05    0.15
  -6   3  -7    0.79    0.13
  -7   3  -7    1.40    0.15
   7  -3   7    1.11    0.17
   7   2  -7    2.69    0.28
  -7  -2   7    2.65    0.20
   6   2  -7   15.23    0.98
  -6  -2   7   15.65    0.73
   5   2  -7    7.09    0.50
  -5  -2   7    6.97    0.37
  -5  -2   7    7.52    0.42
   4   2  -7    0.07    0.11
  -4  -2   7    0.07    0.07
  -4  -2   7    0.08    0.06
  -3  -2   7    0.91    0.12
  -3  -2   7    0.89    0.10
   3   2  -7    0.94    0.14
   2   2  -7   18.20    1.06
  -2  -2   7   17.08    0.92
   2   2  -7   17.40    0.80
  -1  -2   7   20.60    0.97
   1   2  -7   18.98    0.89
  -1  -2   7   20.10    1.04
   0  -2   7    2.58    0.19
   0   2  -7    2.69    0.16
   0  -2   7    2.74    0.17
  -1   2  -7   16.78    0.77
   1  -2   7   17.41    0.84
   1  -2   7   16.72    0.89
   2  -2   7   27.97    1.35
  -2   2  -7   28.23    1.24
   2  -2   7   27.09    1.43
   3  -2   7    7.11    0.39
   3  -2   7    7.09    0.40
  -3   2  -7    7.13    0.36
   4  -2   7    3.56    0.24
  -4   2  -7    3.43    0.22
  -5   2  -7    1.14    0.13
   5  -2   7    1.28    0.15
   6  -2   7    1.60    0.18
  -6   2  -7    1.79    0.16
   7  -2   7    2.52    0.23
  -7   2  -7    2.69    0.20
   8   1  -7    0.95    0.20
  -7  -1   7    2.19    0.17
   7   1  -7    1.94    0.24
  -6  -1   7    1.96    0.15
   6   1  -7    1.46    0.22
   5   1  -7   14.55    0.94
  -5  -1   7   15.24    0.70
  -5  -1   7   15.31    0.80
   4   1  -7   21.59    1.29
  -4  -1   7   21.04    0.97
  -4  -1   7   21.27    1.11
  -3  -1   7    3.72    0.21
   3   1  -7    4.00    0.28
  -3  -1   7    3.85    0.25
   2   1  -7    0.16    0.06
  -2  -1   7    0.11    0.06
  -2  -1   7    0.13    0.04
   2   1  -7    0.10    0.07
   1   1  -7   61.58    2.80
  -1  -1   7   65.62    3.25
  -1  -1   7   64.54    3.05
   0  -1   7   39.10    2.01
   0  -1   7   39.86    1.89
   0   1  -7   39.06    1.74
  -1   1  -7   15.73    0.71
   1  -1   7   15.40    0.83
   1  -1   7   15.95    0.78
   2  -1   7    3.64    0.24
   2  -1   7    3.89    0.23
  -2   1  -7    3.82    0.21
   3  -1   7   14.86    0.76
  -3   1  -7   15.30    0.69
   4  -1   7   10.53    0.57
  -4   1  -7   11.19    0.59
  -4   1  -7   10.61    0.51
   5  -1   7    2.93    0.22
  -5   1  -7    3.05    0.20
  -5   1  -7    3.21    0.21
   6  -1   7    0.54    0.13
  -6   1  -7    0.51    0.11
   7  -1   7    4.70    0.32
  -7   1  -7    5.00    0.28
   8   0  -7    0.00    0.15
  -8   0   7    0.30    0.10
  -7   0   7    4.67    0.27
   7   0  -7    4.09    0.35
   6   0  -7   33.20    2.00
  -6   0   7   33.35    1.50
   5   0  -7    2.59    0.24
  -5   0   7    2.77    0.18
  -4   0   7    3.44    0.20
  -4   0   7    3.32    0.22
   4   0  -7    3.58    0.27
  -3   0   7    9.47    0.44
   3   0  -7    9.84    0.59
  -3   0   7    8.74    0.51
  -2   0   7   36.40    1.97
  -2   0   7   37.00    1.85
   2   0  -7   39.76    1.71
   2   0  -7   40.90    2.27
  -1   0   7    4.08    0.23
   1   0  -7    4.77    0.22
  -1   0   7    3.70    0.25
   0   0   7   50.63    2.66
   0   0   7   52.87    2.50
   0   0  -7   53.06    2.29
   1   0   7   20.90    1.07
   1   0   7   19.15    1.00
  -1   0  -7   21.48    0.92
  -2   0  -7   26.08    1.33
   2   0   7   25.26    1.25
  -2   0  -7   25.39    1.14
  -3   0  -7    3.47    0.21
  -3   0  -7    3.60    0.24
   3   0   7    3.79    0.23
  -4   0  -7    1.60    0.14
  -4   0  -7    1.72    0.15
   4   0   7    1.85    0.16
  -5   0  -7    8.44    0.46
  -5   0  -7    8.38    0.41
   5   0   7    7.84    0.46
   6   0   7    3.86    0.27
  -6   0  -7    4.12    0.24
  -7   0  -7    1.15    0.14
   7   0   7    1.08    0.16
  -8   1   7    2.29    0.19
   8  -1  -7    2.08    0.25
   7  -1  -7    1.00    0.18
  -7   1   7    1.26    0.14
   6  -1  -7   11.96    0.79
  -6   1   7   12.99    0.60
  -5   1   7   12.41    0.58
   5  -1  -7   12.28    0.78
   4  -1  -7    0.88    0.09
  -4   1   7    1.02    0.10
  -4   1   7    1.03    0.11
   4  -1  -7    0.89    0.14
  -3   1   7    0.07    0.06
  -3   1   7    0.22    0.05
  -3   1   7    0.05    0.07
  -3   1   7    0.09    0.05
  -2   1   7   17.02    0.87
   2  -1  -7   18.39    0.80
  -2   1   7   17.50    1.06
  -2   1   7   18.12    0.93
  -1   1   7   76.24    4.14
   1  -1  -7   86.58    3.58
  -1   1   7   81.53    3.90
  -1   1   7   82.80    4.76
   0   1   7    2.86    0.19
   0  -1  -7    3.18    0.17
  -1  -1  -7   14.61    0.77
   1   1   7   14.52    0.73
  -1  -1  -7   14.45    0.66
  -2  -1  -7    0.27    0.08
  -2  -1  -7    0.26    0.06
   2   1   7    0.22    0.08
  -3  -1  -7   16.96    0.89
   3   1   7   16.82    0.85
  -3  -1  -7   16.60    0.76
  -4  -1  -7    2.25    0.17
  -4  -1  -7    2.17    0.15
   4   1   7    2.09    0.17
  -5  -1  -7    0.15    0.09
   5   1   7    0.16    0.09
   6   1   7    0.23    0.11
   7   1   7    5.50    0.35
  -8   2   7    4.26    0.26
   8  -2  -7    4.06    0.34
  -7   2   7    3.65    0.23
   7  -2  -7    3.16    0.29
   6  -2  -7    7.79    0.55
  -6   2   7    8.70    0.42
  -5   2   7    3.21    0.26
  -5   2   7    3.92    0.20
   5  -2  -7    3.00    0.20
  -4   2   7   10.45    0.48
  -4   2   7    9.32    0.63
  -4   2   7   10.48    0.55
  -3   2   7   35.95    2.17
  -3   2   7   39.34    1.89
  -3   2   7   35.50    1.78
  -2   2   7   25.32    1.25
  -2   2   7   25.97    1.52
  -1   2   7    0.12    0.06
   1  -2  -7    0.13    0.04
  -1   2   7    0.12    0.06
   1  -2  -7    0.08    0.06
   0  -2  -7   16.15    0.93
   0   2   7   19.26    0.88
  -1  -2  -7   33.07    1.68
   1   2   7   32.15    1.59
  -2  -2  -7   18.86    0.98
   2   2   7   18.08    0.92
  -3  -2  -7   12.38    0.68
   3   2   7   12.64    0.65
  -4  -2  -7    8.00    0.45
   4   2   7    7.86    0.44
  -5  -2  -7   11.49    0.63
   5   2   7   11.22    0.61
   6   2   7    7.47    0.43
   7   2   7    0.03    0.10
   8  -3  -7    0.22    0.13
  -8   3   7    0.17    0.09
  -7   3   7   -0.01    0.08
  -6   3   7   14.00    0.90
  -6   3   7   14.92    0.68
  -5   3   7   18.67    0.81
  -5   3   7   17.08    1.06
   5  -3  -7   16.67    0.86
  -4   3   7    0.75    0.11
   4  -3  -7    0.65    0.09
  -3   3   7    1.12    0.13
  -3   3   7    1.12    0.11
   3  -3  -7    0.92    0.10
  -2   3   7    8.92    0.53
   2  -3  -7    7.87    0.47
  -2   3   7    8.63    0.44
  -1   3   7   28.10    1.63
   1  -3  -7   26.18    1.43
  -1   3   7   28.67    1.35
   0   3   7    0.44    0.08
   0  -3  -7    0.47    0.08
   0   3   7    0.41    0.08
  -1  -3  -7    3.47    0.23
   1   3   7    3.27    0.22
   2   3   7    6.17    0.35
  -2  -3  -7    6.26    0.37
   3   3   7    1.92    0.16
  -3  -3  -7    1.83    0.16
  -4  -3  -7    4.01    0.27
   4   3   7    3.98    0.26
  -5  -3  -7    0.38    0.10
   5   3   7    0.31    0.11
  -6  -3  -7    1.80    0.18
   6   3   7    2.03    0.20
  -7   4   7    4.65    0.35
  -6   4   7    1.26    0.16
   6  -4  -7    1.42    0.13
  -5   4   7    5.94    0.40
   5  -4  -7    5.82    0.32
   4  -4  -7    1.11    0.11
  -4   4   7    1.15    0.14
  -3   4   7   13.11    0.80
  -3   4   7   12.59    0.65
   3  -4  -7   13.23    0.70
  -2   4   7    2.52    0.17
  -2   4   7    2.43    0.19
   2  -4  -7    2.37    0.18
   1  -4  -7   25.07    1.32
  -1   4   7   25.63    1.51
  -1   4   7   25.45    1.24
   0  -4  -7   26.31    1.41
   0   4   7   28.39    1.33
   0   4   7   26.41    1.60
  -1  -4  -7    5.86    0.37
   1   4   7    6.77    0.36
  -2  -4  -7    3.51    0.24
   2   4   7    3.46    0.23
  -3  -4  -7    1.97    0.18
   3   4   7    1.97    0.17
   4   4   7   10.23    0.56
  -4  -4  -7   10.70    0.59
  -5  -4  -7    8.94    0.52
   5   4   7    8.81    0.50
  -6  -4  -7    0.66    0.13
  -7   5   7    0.69    0.15
   7  -5  -7    0.76    0.11
   6  -5  -7   10.67    0.53
  -6   5   7    9.80    0.66
  -5   5   7    2.23    0.21
   5  -5  -7    2.46    0.17
   4  -5  -7    0.62    0.09
  -4   5   7    0.51    0.11
   3  -5  -7    2.77    0.20
  -3   5   7    2.54    0.21
  -2   5   7   16.81    0.84
  -2   5   7   17.19    1.02
   2  -5  -7   16.69    0.90
   1  -5  -7    4.80    0.32
  -1   5   7    5.07    0.30
  -1   5   7    5.70    0.35
   0   5   7    0.58    0.10
   0  -5  -7    0.46    0.10
   0   5   7    0.56    0.10
  -1  -5  -7    0.01    0.08
   1   5   7    0.08    0.08
  -2  -5  -7    4.12    0.28
   2   5   7    4.01    0.26
   3   5   7    4.29    0.28
  -3  -5  -7    4.38    0.29
  -4  -5  -7    1.15    0.15
   4   5   7    1.03    0.14
  -5  -5  -7    1.54    0.19
   7  -6  -7    0.97    0.12
  -6   6   7    0.11    0.10
   6  -6  -7    0.09    0.08
  -5   6   7    4.49    0.34
   5  -6  -7    5.03    0.28
  -4   6   7    0.37    0.11
   4  -6  -7    0.48    0.09
   3  -6  -7    3.17    0.20
  -3   6   7    2.96    0.24
  -2   6   7    1.64    0.14
  -2   6   7    1.64    0.17
   2  -6  -7    1.78    0.17
  -1   6   7    6.10    0.41
   1  -6  -7    5.97    0.38
  -1   6   7    6.19    0.34
   0   6   7    6.40    0.44
   0  -6  -7    7.25    0.41
   0   6   7    6.29    0.37
  -1  -6  -7    2.05    0.19
   1   6   7    1.88    0.17
   1   6   7    1.89    0.18
   2   6   7    1.17    0.15
  -2  -6  -7    1.15    0.15
   3   6   7    5.89    0.36
  -3  -6  -7    6.06    0.38
   6  -7  -7    2.30    0.17
  -6   7   7    1.96    0.22
  -5   7   7    0.19    0.12
   5  -7  -7    0.31    0.09
  -4   7   7    0.11    0.10
   4  -7  -7    0.15    0.09
   3  -7  -7    3.91    0.24
  -3   7   7    3.51    0.28
   2  -7  -7    5.64    0.35
  -2   7   7    5.64    0.39
  -1   7   7    0.62    0.12
   1  -7  -7    0.76    0.12
  -1   7   7    0.84    0.11
   0   7   7    0.32    0.09
   0   7   7    0.26    0.10
   0  -7  -7    0.34    0.10
   1   7   7    3.10    0.22
   1   7   7    2.84    0.25
  -1  -7  -7    3.48    0.25
   2   7   7    5.57    0.35
  -2  -7  -7    5.88    0.38
  -4   8   7    0.54    0.13
  -3   8   7    0.02    0.10
   3  -8  -7    0.08    0.08
  -2   8   7    0.59    0.14
   2  -8  -7    0.62    0.11
  -1   8   7    2.12    0.23
   1  -8  -7    3.17    0.24
   0   8   7    3.83    0.26
   0   8   7    3.44    0.30
   0  -8  -7    4.12    0.29
   1   8   7    0.08    0.09
   2   8  -8    1.50    0.15
   1   8  -8    0.06    0.09
  -1  -8   8   -0.04    0.12
   0   8  -8    0.12    0.09
   0  -8   8    0.10    0.11
  -1   8  -8    0.74    0.12
   1  -8   8    0.65    0.14
  -2   8  -8    3.59    0.24
   2  -8   8    3.97    0.29
  -3   8  -8    0.92    0.14
   3   7  -8    0.61    0.12
  -3  -7   8    0.71    0.15
  -2  -7   8    0.10    0.12
   2   7  -8    0.14    0.09
   1   7  -8    0.42    0.10
  -1  -7   8    0.48    0.13
   0  -7   8    4.96    0.34
   0   7  -8    4.87    0.28
  -1   7  -8    4.04    0.25
   1  -7   8    4.04    0.30
   2  -7   8    0.85    0.14
  -2   7  -8    0.53    0.12
  -3   7  -8    2.21    0.18
  -4   7  -8    1.09    0.15
   5  -7   8    0.86    0.16
  -4  -6   8    0.81    0.15
   4   6  -8    0.76    0.12
   3   6  -8    5.43    0.31
  -3  -6   8    5.53    0.37
   2   6  -8    3.61    0.23
  -2  -6   8    3.67    0.27
  -1  -6   8    2.19    0.20
   1   6  -8    1.76    0.15
   0   6  -8    6.28    0.33
   0  -6   8    6.29    0.39
  -1   6  -8    9.37    0.48
   1  -6   8   10.54    0.58
  -2   6  -8    3.58    0.23
   2  -6   8    3.61    0.26
   3  -6   8    0.23    0.10
   3  -6   8    0.22    0.10
  -3   6  -8    0.16    0.10
   4  -6   8    0.06    0.10
  -4   6  -8    0.00    0.10
   5  -6   8    2.33    0.21
  -5   6  -8    2.30    0.20
  -5  -5   8    1.48    0.18
   5   5  -8    1.54    0.17
   5   5  -8    1.45    0.23
   4   5  -8    4.67    0.28
  -4  -5   8    4.97    0.33
   3   5  -8    5.30    0.30
  -3  -5   8    5.23    0.34
  -2  -5   8    4.61    0.30
   2   5  -8    4.10    0.25
  -1  -5   8    8.21    0.47
   1   5  -8    7.62    0.40
   0  -5   8    4.21    0.28
   0   5  -8    3.66    0.22
  -1   5  -8    0.04    0.08
   1  -5   8    0.14    0.10
  -2   5  -8   -0.01    0.08
   2  -5   8    0.11    0.08
   2  -5   8    0.00    0.09
  -3   5  -8    3.79    0.24
   3  -5   8    4.20    0.28
   3  -5   8    3.82    0.25
  -4   5  -8    2.07    0.18
   4  -5   8    1.91    0.18
   5  -5   8    0.38    0.12
  -5   5  -8    0.43    0.12
  -6   5  -8    0.34    0.13
   6  -5   8    0.46    0.14
  -6  -4   8    1.41    0.16
  -6  -4   8    1.47    0.19
   6   4  -8    1.58    0.24
   5   4  -8    0.18    0.16
  -5  -4   8    0.11    0.10
   4   4  -8    9.85    0.68
  -4  -4   8   10.63    0.59
   4   4  -8   10.53    0.51
  -3  -4   8   30.74    1.52
   3   4  -8   27.19    1.31
  -2  -4   8    1.40    0.16
   2   4  -8    1.07    0.13
  -1  -4   8    3.59    0.25
   1   4  -8    3.21    0.20
   0  -4   8    9.63    0.52
   0   4  -8    8.51    0.44
   1  -4   8    9.54    0.53
  -1   4  -8    8.98    0.45
   1  -4   8    9.51    0.49
  -2   4  -8    7.82    0.41
   2  -4   8    8.50    0.45
   2  -4   8    8.82    0.48
   3  -4   8    0.08    0.09
  -3   4  -8   -0.05    0.09
   3  -4   8    0.08    0.08
  -4   4  -8    2.95    0.20
   4  -4   8    2.44    0.21
  -5   4  -8    4.79    0.28
   5  -4   8    4.36    0.30
  -6   4  -8    2.90    0.21
   6  -4   8    2.51    0.23
   7   3  -8    0.39    0.19
   6   3  -8    2.62    0.28
  -6  -3   8    2.59    0.19
  -5  -3   8   11.33    0.58
  -5  -3   8   12.52    0.67
   5   3  -8   12.26    0.79
  -4  -3   8    2.81    0.23
   4   3  -8    2.44    0.26
   3   3  -8    0.87    0.11
  -3  -3   8    0.72    0.12
   2   3  -8    6.12    0.33
  -2  -3   8    6.91    0.39
  -1  -3   8    4.83    0.30
   1   3  -8    4.47    0.25
   0   3  -8    5.45    0.30
   0  -3   8    5.92    0.35
   0  -3   8    6.07    0.32
   1  -3   8    1.20    0.14
  -1   3  -8    0.98    0.11
   1  -3   8    1.10    0.12
   2  -3   8    2.54    0.18
   2  -3   8    2.53    0.20
  -2   3  -8    2.63    0.17
   3  -3   8   14.49    0.78
   3  -3   8   14.41    0.74
  -3   3  -8   14.53    0.68
   4  -3   8    1.27    0.16
   4  -3   8    1.36    0.15
  -4   3  -8    1.41    0.15
   5  -3   8    0.09    0.10
  -5   3  -8   -0.02    0.10
  -6   3  -8    4.70    0.28
   6  -3   8    4.46    0.31
  -7   3  -8    4.61    0.29
  -7  -2   8    2.43    0.19
   7   2  -8    2.03    0.26
   6   2  -8   -0.01    0.15
  -6  -2   8    0.37    0.10
   5   2  -8    4.52    0.38
  -5  -2   8    5.23    0.32
  -5  -2   8    4.93    0.28
  -4  -2   8   21.36    1.02
   4   2  -8   22.68    1.37
  -4  -2   8   23.60    1.19
   3   2  -8   20.09    0.95
  -3  -2   8   21.59    1.10
   2   2  -8    0.73    0.09
  -2  -2   8    0.74    0.10
   1   2  -8    2.00    0.14
  -1  -2   8    2.01    0.17
   0   2  -8   10.53    0.51
   0  -2   8   11.28    0.60
   0  -2   8   11.10    0.56
   1  -2   8   17.41    0.93
  -1   2  -8   17.54    0.80
   1  -2   8   17.69    0.87
   2  -2   8    3.87    0.25
   2  -2   8    4.03    0.26
  -2   2  -8    4.20    0.23
  -3   2  -8   14.16    0.64
   3  -2   8   13.47    0.74
   3  -2   8   13.50    0.70
  -4   2  -8    8.05    0.40
   4  -2   8    6.86    0.43
  -4   2  -8    8.22    0.45
   5  -2   8    6.07    0.38
  -5   2  -8    6.74    0.35
   6  -2   8    1.68    0.18
  -6   2  -8    1.60    0.16
   7  -2   8    1.38    0.19
  -7   2  -8    1.34    0.16
   7   1  -8    2.77    0.30
  -7  -1   8    3.18    0.21
  -6  -1   8    8.56    0.44
   6   1  -8    8.48    0.59
  -5  -1   8   19.61    0.91
   5   1  -8   19.42    1.21
  -5  -1   8   19.87    1.04
   4   1  -8    0.05    0.11
  -4  -1   8    0.07    0.08
  -4  -1   8    0.10    0.07
   3   1  -8    1.34    0.12
   3   1  -8    1.43    0.16
  -3  -1   8    1.34    0.14
  -2  -1   8    5.65    0.33
   2   1  -8    5.25    0.28
  -1  -1   8    5.59    0.30
   1   1  -8    5.29    0.28
  -1  -1   8    5.61    0.33
   0   1  -8    0.56    0.08
   0  -1   8    0.51    0.09
   0  -1   8    0.58    0.09
  -1   1  -8   14.32    0.67
   1  -1   8   14.61    0.78
   1  -1   8   14.59    0.73
   2  -1   8   25.66    1.25
   2  -1   8   24.89    1.33
  -2   1  -8   25.95    1.15
   3  -1   8   12.83    0.69
  -3   1  -8   13.77    0.64
  -3   1  -8   14.05    0.74
  -4   1  -8    1.46    0.16
  -4   1  -8    1.53    0.15
   4  -1   8    1.48    0.16
   5  -1   8    0.31    0.11
  -5   1  -8    0.17    0.09
  -5   1  -8    0.21    0.10
  -6   1  -8   10.34    0.50
   6  -1   8    9.79    0.56
   7  -1   8    1.62    0.20
  -7   1  -8    1.30    0.15
   7   0  -8    3.09    0.30
  -7   0   8    3.49    0.23
   6   0  -8    0.90    0.18
  -6   0   8    0.85    0.12
  -5   0   8   11.06    0.54
   5   0  -8   11.53    0.73
   4   0  -8    8.21    0.53
  -4   0   8    7.84    0.40
  -4   0   8    8.09    0.46
  -3   0   8    8.61    0.50
   3   0  -8    9.29    0.57
  -2   0   8    0.22    0.07
   2   0  -8    0.21    0.06
  -2   0   8    0.06    0.05
  -1   0   8   27.97    1.42
  -1   0   8   30.62    1.51
   1   0  -8   29.10    1.30
   0   0  -8   26.13    1.25
   0   0   8   28.44    1.37
   0   0   8   29.85    1.46
   1   0   8   11.22    0.56
  -1   0  -8   10.43    0.50
   1   0   8   10.69    0.59
  -2   0  -8    6.12    0.37
   2   0   8    6.30    0.35
  -2   0  -8    6.35    0.32
  -3   0  -8    7.48    0.38
   3   0   8    7.08    0.41
  -3   0  -8    7.77    0.44
   4   0   8    7.09    0.40
  -4   0  -8    7.12    0.41
  -4   0  -8    6.87    0.36
  -5   0  -8    3.41    0.24
  -5   0  -8    3.29    0.21
   5   0   8    3.37    0.24
   6   0   8    0.23    0.12
  -6   0  -8    0.17    0.10
   7   0   8    1.70    0.20
   8  -1  -8    0.18    0.16
  -8   1   8    0.20    0.11
  -7   1   8   10.97    0.52
   7  -1  -8    9.29    0.68
   6  -1  -8    6.25    0.46
  -6   1   8    6.94    0.36
   5  -1  -8    1.84    0.21
  -5   1   8    2.10    0.16
  -4   1   8    7.92    0.38
   4  -1  -8    7.18    0.49
  -4   1   8    7.48    0.43
  -3   1   8   16.78    0.89
   2  -1  -8   21.66    0.99
  -2   1   8   21.75    1.07
  -2   1   8   22.24    1.14
  -1   1   8    1.70    0.14
   1  -1  -8    1.79    0.13
  -1   1   8    1.68    0.15
   0  -1  -8    0.32    0.06
   0   1   8    0.21    0.08
  -1  -1  -8   10.90    0.58
   1   1   8    9.97    0.54
  -1  -1  -8   10.66    0.49
  -2  -1  -8   41.80    2.06
  -2  -1  -8   38.49    1.77
   2   1   8   39.57    1.94
  -3  -1  -8    3.24    0.23
   3   1   8    3.17    0.22
   4   1   8    4.45    0.29
  -4  -1  -8    4.68    0.29
  -5  -1  -8    2.74    0.20
   5   1   8    2.48    0.21
   6   1   8    9.31    0.53
   8  -2  -8    0.65    0.17
  -8   2   8    0.74    0.12
  -7   2   8    0.11    0.09
   7  -2  -8    0.18    0.13
   6  -2  -8    0.32    0.12
  -6   2   8    0.52    0.10
  -5   2   8   14.51    0.68
  -4   2   8   11.60    0.52
  -4   2   8   11.07    0.59
  -4   2   8   10.05    0.68
  -3   2   8    0.57    0.10
  -3   2   8    0.60    0.08
  -2   2   8    0.06    0.07
   2  -2  -8    0.08    0.05
   2  -2  -8    0.09    0.06
  -2   2   8    0.03    0.06
   1  -2  -8    3.66    0.25
  -1   2   8    4.11    0.23
   0   2   8   33.99    1.65
   0  -2  -8   33.80    1.75
   1   2   8   23.66    1.19
  -1  -2  -8   24.77    1.27
  -2  -2  -8    5.58    0.34
   2   2   8    5.48    0.32
  -3  -2  -8    9.00    0.51
   3   2   8    8.91    0.49
   4   2   8    2.48    0.20
  -4  -2  -8    2.65    0.20
   5   2   8    2.62    0.21
  -5  -2  -8    2.63    0.21
   6   2   8    1.56    0.18
  -6   3   8    3.64    0.29
   5  -3  -8    1.99    0.15
  -5   3   8    2.31    0.20
  -4   3   8   10.54    0.66
  -3   3   8    3.74    0.23
  -3   3   8    4.10    0.27
   3  -3  -8    3.61    0.25
   2  -3  -8   10.68    0.65
  -2   3   8   12.34    0.61
  -2   3   8   12.86    0.73
  -1   3   8    0.11    0.07
   1  -3  -8    0.15    0.07
   0  -3  -8   11.23    0.61
   0   3   8   10.84    0.57
  -1  -3  -8   34.35    1.73
   1   3   8   32.31    1.63
   2   3   8    4.15    0.25
  -2  -3  -8    3.70    0.26
  -3  -3  -8    0.56    0.11
   3   3   8    0.75    0.12
  -4  -3  -8    4.32    0.28
   4   3   8    4.03    0.27
  -5  -3  -8    5.45    0.35
   5   3   8    5.48    0.34
  -6  -3  -8    2.04    0.20
   6   3   8    2.22    0.20
  -7   4   8    0.32    0.12
  -6   4   8    4.65    0.34
  -5   4   8    5.72    0.39
   5  -4  -8    5.28    0.31
  -4   4   8    4.98    0.34
   4  -4  -8    4.72    0.28
   3  -4  -8    4.23    0.28
  -3   4   8    4.75    0.31
  -3   4   8    4.32    0.26
  -2   4   8    3.09    0.20
  -2   4   8    3.31    0.24
   2  -4  -8    3.20    0.22
   1  -4  -8   13.49    0.73
  -1   4   8   13.42    0.69
   0   4   8    9.13    0.49
   0  -4  -8    9.54    0.53
  -1  -4  -8   -0.04    0.08
   1   4   8    0.06    0.08
  -2  -4  -8    6.34    0.38
   2   4   8    6.21    0.36
   3   4   8    4.83    0.31
  -3  -4  -8    5.34    0.33
   4   4   8    1.98    0.19
  -4  -4  -8    2.24    0.20
   5   4   8    0.11    0.11
  -5  -4  -8    0.13    0.10
  -7   5   8    2.58    0.25
  -6   5   8    0.82    0.15
   6  -5  -8    0.66    0.11
  -5   5   8    0.10    0.10
   5  -5  -8    0.13    0.08
  -4   5   8    3.64    0.28
   4  -5  -8    3.71    0.23
  -3   5   8    4.08    0.30
  -3   5   8    4.10    0.25
  -2   5   8    1.38    0.15
   2  -5  -8    1.39    0.15
  -2   5   8    1.28    0.13
  -1   5   8    4.44    0.28
   1  -5  -8    4.73    0.30
  -1   5   8    4.56    0.32
   0   5   8    8.49    0.46
   0  -5  -8    8.16    0.49
   1   5   8   11.00    0.57
  -1  -5  -8   10.67    0.61
  -2  -5  -8   -0.06    0.10
   2   5   8    0.06    0.09
   3   5   8    0.29    0.11
  -3  -5  -8    0.23    0.11
   4   5   8    3.14    0.24
  -4  -5  -8    3.28    0.25
  -6   6   8    1.89    0.21
   6  -6  -8    1.97    0.16
  -5   6   8    1.08    0.16
   5  -6  -8    1.29    0.13
   4  -6  -8    0.70    0.10
  -4   6   8    0.62    0.13
  -3   6   8    0.92    0.13
  -2   6   8    4.84    0.34
  -2   6   8    4.62    0.28
   2  -6  -8    5.11    0.32
  -1   6   8    4.19    0.27
   1  -6  -8    4.64    0.31
  -1   6   8    4.30    0.32
   0  -6  -8    1.01    0.14
   0   6   8    0.79    0.12
   1   6   8    1.08    0.14
  -1  -6  -8    0.99    0.14
  -2  -6  -8    5.34    0.35
   2   6   8    5.25    0.33
   3   6   8    3.67    0.26
  -3  -6  -8    3.64    0.27
  -5   7   8    0.19    0.12
   4  -7  -8    5.17    0.30
  -4   7   8    4.71    0.36
  -3   7   8    1.42    0.17
   3  -7  -8    1.43    0.14
  -2   7   8    0.08    0.09
   2  -7  -8    0.05    0.09
  -1   7   8    1.01    0.16
  -1   7   8    1.17    0.13
   1  -7  -8    1.19    0.16
   0  -7  -8    5.87    0.36
   0   7   8    4.84    0.32
  -1  -7  -8    5.08    0.34
   1   7   8    4.53    0.31
   2   7   8    0.12    0.11
  -3   8   8    1.14    0.17
  -2   8   8    0.43    0.14
  -1   8   8    1.61    0.20
   1  -8   9    1.59    0.21
   2  -8   9    0.47    0.14
   2   7  -9    0.64    0.12
  -1  -7   9    0.73    0.15
   1   7  -9    0.93    0.12
   0   7  -9    0.38    0.11
   0  -7   9    0.55    0.14
  -1   7  -9    3.08    0.21
   1  -7   9    3.21    0.27
  -2   7  -9    2.72    0.20
   2  -7   9    2.69    0.24
  -3   7  -9    1.41    0.16
  -3  -6   9    1.21    0.17
   3   6  -9    1.08    0.14
  -2  -6   9    2.93    0.25
   2   6  -9    2.91    0.21
   1   6  -9    1.02    0.13
  -1  -6   9    1.46    0.18
   0  -6   9    6.63    0.42
   0   6  -9    6.28    0.34
  -1   6  -9    1.63    0.16
   1  -6   9    1.57    0.19
  -2   6  -9    0.01    0.10
   2  -6   9    0.02    0.10
   3  -6   9    0.38    0.12
  -3   6  -9    0.44    0.12
  -4   6  -9    6.13    0.34
   4  -6   9    5.25    0.35
   5  -6   9    0.64    0.15
  -5  -5   9    0.02    0.12
  -4  -5   9    0.12    0.11
   4   5  -9    0.04    0.10
  -3  -5   9    3.03    0.25
   3   5  -9    2.77    0.20
  -2  -5   9   10.00    0.55
   2   5  -9    8.52    0.46
  -1  -5   9    1.06    0.15
   1   5  -9    0.82    0.12
   0  -5   9    5.51    0.35
   0   5  -9    5.05    0.29
   1  -5   9    8.57    0.50
  -1   5  -9    8.14    0.42
  -2   5  -9    3.96    0.25
   2  -5   9    4.18    0.29
   3  -5   9    2.98    0.22
   3  -5   9    3.29    0.25
  -3   5  -9    2.91    0.21
   4  -5   9    0.33    0.12
  -4   5  -9    0.45    0.13
   5  -5   9    0.85    0.15
  -5   5  -9    0.85    0.15
  -5  -4   9    2.23    0.23
   5   4  -9    2.22    0.19
   4   4  -9    7.40    0.41
  -4  -4   9    8.26    0.48
   3   4  -9    1.11    0.13
  -3  -4   9    0.97    0.15
  -2  -4   9    0.25    0.11
   2   4  -9    0.10    0.09
  -1  -4   9   14.29    0.74
   1   4  -9   12.24    0.62
   0  -4   9    5.57    0.34
   0   4  -9    4.98    0.29
   1  -4   9    1.86    0.18
  -1   4  -9    1.59    0.15
  -2   4  -9   -0.03    0.09
   2  -4   9    0.09    0.09
   2  -4   9    0.06    0.10
   3  -4   9    2.20    0.19
  -3   4  -9    2.36    0.18
   3  -4   9    2.23    0.20
   4  -4   9    5.07    0.33
  -4   4  -9    5.81    0.32
   5  -4   9    0.40    0.12
  -5   4  -9    0.08    0.12
   6  -4   9    0.15    0.13
  -6   4  -9    0.16    0.13
   6   3  -9    1.91    0.25
  -6  -3   9    1.84    0.17
  -5  -3   9   -0.13    0.09
  -4  -3   9    7.09    0.43
   4   3  -9    6.87    0.37
   3   3  -9   12.41    0.60
  -3  -3   9   12.59    0.69
   2   3  -9    9.74    0.50
  -2  -3   9   10.87    0.59
  -1  -3   9    0.16    0.09
   1   3  -9    0.06    0.08
   0   3  -9    4.58    0.26
   0  -3   9    5.11    0.32
  -1   3  -9    4.08    0.25
   1  -3   9    4.51    0.30
   1  -3   9    4.51    0.26
   2  -3   9    7.74    0.44
  -2   3  -9    7.24    0.38
   2  -3   9    7.23    0.40
   3  -3   9    0.55    0.12
   3  -3   9    0.49    0.11
  -3   3  -9    0.54    0.11
   4  -3   9    4.52    0.30
   4  -3   9    4.81    0.31
  -4   3  -9    5.17    0.30
  -5   3  -9    3.39    0.23
   5  -3   9    3.01    0.24
  -6   3  -9    1.72    0.18
   6  -3   9    1.35    0.18
   7   2  -9   -0.23    0.16
  -6  -2   9    2.13    0.17
   6   2  -9    1.76    0.24
  -5  -2   9   10.77    0.55
  -5  -2   9   11.65    0.63
   4   2  -9    5.30    0.30
  -4  -2   9    5.29    0.34
   3   2  -9    0.41    0.10
  -3  -2   9    0.36    0.10
  -2  -2   9    1.17    0.14
   2   2  -9    0.91    0.11
  -1  -2   9   12.27    0.66
   1   2  -9   11.42    0.56
   0   2  -9    3.57    0.22
   0  -2   9    3.98    0.23
   0  -2   9    3.93    0.26
   1  -2   9    0.18    0.08
   1  -2   9   -0.02    0.08
  -1   2  -9    0.01    0.08
   2  -2   9    8.23    0.47
  -2   2  -9    8.27    0.41
   2  -2   9    7.94    0.44
   3  -2   9    9.91    0.55
   3  -2   9   10.22    0.58
  -3   2  -9   11.39    0.52
  -4   2  -9    3.88    0.25
  -4   2  -9    3.68    0.27
   4  -2   9    3.31    0.25
   5  -2   9    0.07    0.11
  -5   2  -9    0.07    0.10
  -6   2  -9    2.54    0.20
   6  -2   9    1.90    0.21
   7   1  -9    0.95    0.21
  -7  -1   9    0.82    0.13
   6   1  -9    3.47    0.32
  -6  -1   9    3.66    0.23
  -5  -1   9    1.73    0.16
   5   1  -9    1.77    0.22
  -5  -1   9    1.73    0.18
  -4  -1   9   11.17    0.62
  -3  -1   9    6.21    0.37
   3   1  -9    5.89    0.32
  -2  -1   9   21.75    1.13
   2   1  -9   21.16    0.98
   1   1  -9    0.01    0.07
  -1  -1   9    0.09    0.08
  -1  -1   9    0.09    0.06
   0  -1   9   22.51    1.21
   0  -1   9   23.46    1.14
   0   1  -9   23.47    1.05
   1  -1   9    8.63    0.46
  -1   1  -9    8.70    0.43
   1  -1   9    9.05    0.50
   2  -1   9    3.30    0.22
  -2   1  -9    3.53    0.21
   2  -1   9    3.10    0.23
  -3   1  -9    0.16    0.10
  -3   1  -9    0.13    0.11
   3  -1   9    0.03    0.09
   4  -1   9    7.33    0.44
  -4   1  -9    8.07    0.41
  -4   1  -9    8.62    0.48
  -5   1  -9    4.79    0.28
   5  -1   9    4.41    0.30
  -6   1  -9    0.19    0.11
   6  -1   9    0.13    0.12
  -7   0   9    0.36    0.11
   7   0  -9   -0.02    0.15
  -6   0   9   10.06    0.52
   6   0  -9   10.68    0.70
  -5   0   9    5.95    0.33
   5   0  -9    6.20    0.44
  -4   0   9    1.56    0.15
  -4   0   9    1.58    0.13
   3   0  -9    0.49    0.09
  -3   0   9    0.32    0.09
   2   0  -9   16.20    0.74
  -2   0   9   15.95    0.86
   1   0  -9   13.57    0.64
  -1   0   9   13.46    0.69
  -1   0   9   14.34    0.75
   0   0   9   10.41    0.58
   0   0  -9   10.62    0.49
   0   0   9    9.99    0.53
  -1   0  -9    1.83    0.14
   1   0   9    1.81    0.16
   1   0   9    1.76    0.16
  -2   0  -9   14.31    0.65
  -2   0  -9   14.50    0.77
   2   0   9   13.14    0.71
   3   0   9   12.19    0.69
  -3   0  -9   13.37    0.63
  -3   0  -9   14.52    0.75
   4   0   9    0.35    0.11
  -4   0  -9    0.45    0.10
  -4   0  -9    0.48    0.11
  -5   0  -9    1.81    0.17
   5   0   9    1.73    0.18
   6   0   9    0.69    0.15
   7  -1  -9    1.46    0.22
  -7   1   9    1.68    0.17
   6  -1  -9    3.77    0.33
  -6   1   9    4.02    0.25
   5  -1  -9    2.01    0.22
  -5   1   9    2.06    0.16
  -4   1   9   15.20    0.79
  -4   1   9   13.82    0.68
   3  -1  -9   13.28    0.63
  -3   1   9   13.41    0.73
  -2   1   9   -0.02    0.07
  -2   1   9    0.01    0.06
   2  -1  -9    0.05    0.07
   1  -1  -9    7.38    0.33
  -1   1   9    6.18    0.38
  -1   1   9    6.25    0.36
   0  -1  -9   10.36    0.61
   0   1   9   10.74    0.57
   0  -1  -9   11.79    0.52
  -1  -1  -9   18.44    1.00
   1   1   9   18.78    0.93
  -2  -1  -9    6.71    0.40
   2   1   9    6.08    0.36
  -3  -1  -9    3.60    0.25
   3   1   9    3.45    0.24
  -4  -1  -9    4.39    0.28
   4   1   9    4.03    0.27
  -5  -1  -9    3.32    0.25
   5   1   9    3.30    0.25
   6   1   9    0.33    0.13
   7  -2  -9    0.23    0.14
  -7   2   9    0.36    0.10
   6  -2  -9    7.83    0.57
  -6   2   9    9.21    0.44
   5  -2  -9    2.19    0.23
  -5   2   9    2.38    0.17
  -4   2   9    8.26    0.40
  -4   2   9    7.69    0.52
  -3   2   9    9.44    0.49
  -2   2   9    5.15    0.28
   2  -2  -9    4.70    0.31
   1  -2  -9    5.02    0.32
  -1   2   9    4.77    0.28
   0   2   9    1.40    0.14
   0  -2  -9    1.63    0.17
   1   2   9    7.63    0.43
  -1  -2  -9    7.89    0.46
   2   2   9   10.11    0.55
  -2  -2  -9   10.64    0.59
   3   2   9    1.33    0.15
  -3  -2  -9    1.52    0.16
  -4  -2  -9    0.12    0.09
   4   2   9    0.14    0.10
  -5  -2  -9    3.81    0.27
   5   2   9    3.74    0.27
   7  -3  -9    1.05    0.17
  -5   3   9   16.18    1.00
  -4   3   9    4.28    0.31
  -3   3   9    5.18    0.30
   3  -3  -9    5.37    0.34
   2  -3  -9    0.63    0.10
  -2   3   9    0.61    0.10
   1  -3  -9    7.64    0.44
  -1   3   9    7.56    0.41
   0   3   9   13.18    0.66
   0  -3  -9   12.47    0.70
   1   3   9    4.32    0.27
  -1  -3  -9    4.29    0.29
   2   3   9   -0.01    0.08
  -2  -3  -9    0.09    0.09
  -3  -3  -9    6.67    0.40
   3   3   9    6.14    0.38
   4   3   9    6.18    0.38
  -4  -3  -9    6.35    0.39
   5   3   9    0.35    0.12
  -5  -3  -9    0.35    0.12
  -6   4   9    4.14    0.32
  -5   4   9    0.02    0.09
   5  -4  -9   -0.04    0.07
  -4   4   9    1.35    0.16
  -3   4   9    4.25    0.25
   3  -4  -9    4.20    0.28
   2  -4  -9    4.86    0.31
  -2   4   9    4.74    0.28
   1  -4  -9    0.78    0.12
  -1   4   9    0.78    0.11
   0  -4  -9    6.49    0.39
   0   4   9    6.01    0.35
   1   4   9    7.73    0.43
  -1  -4  -9    7.88    0.46
   2   4   9    4.09    0.27
  -2  -4  -9    4.06    0.28
  -3  -4  -9    0.14    0.10
   3   4   9   -0.01    0.09
   4   4   9    0.48    0.13
  -4  -4  -9    0.39    0.13
   6  -5  -9    1.96    0.16
  -6   5   9    1.93    0.21
  -5   5   9    6.12    0.42
   5  -5  -9    5.73    0.34
  -4   5   9    1.14    0.15
   4  -5  -9    1.01    0.12
  -3   5   9    0.30    0.08
   2  -5  -9    1.71    0.17
  -2   5   9    1.55    0.15
  -1   5   9    7.07    0.42
   1  -5  -9    8.28    0.46
   0  -5  -9    3.17    0.24
   0   5   9    3.14    0.23
  -1  -5  -9    0.11    0.11
   1   5   9    0.24    0.10
  -2  -5  -9    0.46    0.12
   2   5   9    0.28    0.11
  -3  -5  -9    3.94    0.29
   3   5   9    3.75    0.27
   5  -6  -9    0.18    0.09
  -5   6   9    0.22    0.12
   4  -6  -9    1.40    0.14
  -4   6   9    1.50    0.18
  -3   6   9    4.83    0.35
  -2   6   9    1.36    0.14
   2  -6  -9    1.54    0.18
   1  -6  -9    0.09    0.10
  -1   6   9    0.05    0.08
   0  -6  -9    3.64    0.27
   0   6   9    3.06    0.23
  -1  -6  -9    2.97    0.24
   1   6   9    2.61    0.22
   2   6   9    3.35    0.26
  -4   7   9    0.07    0.12
  -3   7   9    0.28    0.11
  -2   7   9    0.39    0.10
   1  -7  -9    0.93    0.14
   0  -7  -9    0.63    0.14
   1  -7  10    1.76    0.21
   2  -7  10    0.14    0.13
  -2  -6  10    0.57    0.15
   2   6 -10    0.44    0.12
   1   6 -10    2.02    0.18
  -1  -6  10    2.44    0.23
   0   6 -10    0.10    0.10
   0  -6  10    0.10    0.13
   1  -6  10    1.31    0.17
  -1   6 -10    1.34    0.15
   2  -6  10    2.53    0.24
  -2   6 -10    2.34    0.19
  -3   6 -10    2.83    0.22
   3  -6  10    3.05    0.26
  -4  -5  10    1.68    0.21
  -3  -5  10    5.94    0.39
   3   5 -10    5.53    0.33
  -2  -5  10    0.77    0.15
   2   5 -10    0.60    0.12
  -1  -5  10    1.04    0.16
   1   5 -10    1.12    0.13
   0   5 -10    6.97    0.38
   0  -5  10    7.55    0.46
  -1   5 -10    2.09    0.18
   1  -5  10    2.34    0.22
  -2   5 -10    0.24    0.12
   2  -5  10    0.27    0.12
  -3   5 -10    2.68    0.21
   3  -5  10    2.88    0.24
   4  -5  10    1.51    0.18
  -4   5 -10    1.81    0.20
  -5  -4  10    0.67    0.15
  -4  -4  10    0.00    0.11
   4   4 -10    0.05    0.10
   3   4 -10    2.43    0.20
  -3  -4  10    2.58    0.23
   2   4 -10    6.66    0.36
  -2  -4  10    6.89    0.43
  -1  -4  10    1.58    0.18
   1   4 -10    1.39    0.15
   0  -4  10    0.88    0.15
   0   4 -10    0.85    0.12
  -1   4 -10    2.62    0.20
   1  -4  10    3.01    0.25
  -2   4 -10    3.49    0.23
   2  -4  10    3.50    0.26
  -3   4 -10    1.88    0.18
   3  -4  10    1.85    0.19
   3  -4  10    1.65    0.17
   4  -4  10    0.13    0.10
  -4   4 -10    0.09    0.12
  -5   4 -10   -0.14    0.13
   5  -4  10    0.06    0.11
  -5  -3  10    1.49    0.19
   5   3 -10    1.47    0.17
  -4  -3  10    5.88    0.38
   4   3 -10    5.43    0.32
  -3  -3  10    2.15    0.21
   3   3 -10    2.01    0.17
  -2  -3  10    2.44    0.21
   2   3 -10    2.12    0.18
   1   3 -10    6.10    0.34
  -1  -3  10    6.48    0.40
   0   3 -10    5.82    0.32
   0  -3  10    6.08    0.38
  -1   3 -10    1.95    0.16
   1  -3  10    1.93    0.19
   2  -3  10   -0.09    0.09
   2  -3  10    0.02    0.09
  -2   3 -10    0.03    0.10
   3  -3  10    4.09    0.28
  -3   3 -10    4.87    0.28
   3  -3  10    4.64    0.31
   4  -3  10    1.56    0.17
  -4   3 -10    1.92    0.19
  -5   3 -10    2.14    0.21
   5  -3  10    1.96    0.20
   5   2 -10    0.48    0.13
  -5  -2  10    0.36    0.12
   4   2 -10    7.66    0.41
  -4  -2  10    8.19    0.47
   3   2 -10    9.29    0.48
  -3  -2  10   10.13    0.56
   2   2 -10    8.43    0.43
  -2  -2  10    8.94    0.51
  -1  -2  10    3.72    0.26
   1   2 -10    3.29    0.22
   0  -2  10    0.25    0.10
   0   2 -10    0.24    0.10
   1  -2  10    4.65    0.28
  -1   2 -10    4.36    0.26
   1  -2  10    4.67    0.30
  -2   2 -10    4.45    0.25
   2  -2  10    4.01    0.26
   2  -2  10    4.12    0.28
  -3   2 -10    0.58    0.12
   3  -2  10    0.43    0.11
   3  -2  10    0.44    0.11
  -4   2 -10    0.22    0.12
   4  -2  10    0.14    0.11
  -4   2 -10    0.12    0.12
   5  -2  10    2.16    0.20
  -5   2 -10    2.20    0.20
  -6  -1  10    1.64    0.16
  -4  -1  10    1.09    0.15
   4   1 -10    1.24    0.14
  -3  -1  10    3.32    0.24
   3   1 -10    2.92    0.20
  -2  -1  10    0.62    0.12
   2   1 -10    0.78    0.11
  -1  -1  10    9.38    0.53
   1   1 -10    9.15    0.46
   0  -1  10    1.66    0.14
   0  -1  10    1.57    0.17
   0   1 -10    1.61    0.14
   1  -1  10    0.73    0.11
   1  -1  10    0.52    0.12
  -1   1 -10    0.62    0.10
   2  -1  10    1.62    0.17
   2  -1  10    1.70    0.16
  -2   1 -10    1.75    0.15
  -3   1 -10   10.51    0.58
   3  -1  10    8.85    0.53
  -3   1 -10   10.61    0.50
  -4   1 -10    3.35    0.23
   4  -1  10    2.75    0.23
  -4   1 -10    3.70    0.29
   5  -1  10    0.15    0.11
  -5   1 -10    0.30    0.12
  -6   0  10    0.93    0.13
   4   0 -10    3.28    0.22
  -4   0  10    3.45    0.25
   3   0 -10   19.69    0.91
  -3   0  10   19.65    1.05
   2   0 -10   11.37    0.56
  -2   0  10   12.24    0.66
  -1   0  10    3.47    0.22
  -1   0  10    3.48    0.25
   1   0 -10    3.64    0.22
   0   0  10    3.31    0.24
   0   0 -10    3.90    0.22
   0   0  10    3.38    0.22
   1   0  10    8.12    0.45
  -1   0 -10    8.52    0.41
   2   0  10    7.56    0.44
  -2   0 -10    8.05    0.40
  -2   0 -10    8.52    0.49
  -3   0 -10   -0.03    0.12
   3   0  10   -0.07    0.09
  -4   0 -10    2.59    0.22
   4   0  10    2.64    0.21
  -5   0 -10    2.10    0.20
   5   0  10    2.04    0.20
  -6   1  10    0.15    0.09
  -5   1  10    5.39    0.30
  -4   1  10    1.76    0.18
   4  -1 -10    1.61    0.16
  -3   1  10    1.76    0.19
   3  -1 -10    2.24    0.17
   2  -1 -10    9.07    0.42
  -2   1  10    8.39    0.45
  -2   1  10    8.02    0.49
  -1   1  10    0.78    0.11
   0  -1 -10    0.58    0.12
   0   1  10    0.79    0.11
  -1  -1 -10    0.19    0.10
   1   1  10    0.27    0.10
  -2  -1 -10    5.74    0.36
   2   1  10    5.21    0.33
  -3  -1 -10    5.17    0.33
   3   1  10    4.51    0.30
   4   1  10    1.39    0.16
  -4  -1 -10    1.64    0.17
  -5  -1 -10    0.12    0.11
   5   1  10    0.15    0.12
   3  -2 -10    5.93    0.38
   2  -2 -10    0.89    0.13
  -2   2  10    1.10    0.13
  -1   2  10    2.44    0.18
   1  -2 -10    2.36    0.21
   0   2  10    4.06    0.26
   0  -2 -10    4.29    0.31
  -1  -2 -10   11.04    0.61
   1   2  10   10.26    0.56
   2   2  10    1.63    0.16
  -2  -2 -10    1.72    0.17
  -3  -2 -10    0.60    0.13
   3   2  10    0.66    0.13
  -4  -2 -10    6.09    0.39
   4   2  10    6.42    0.39
  -5  -2 -10    4.00    0.30
   6  -3 -10    1.73    0.22
  -3   3  10    2.43    0.18
   3  -3 -10    2.50    0.22
  -2   3  10    3.46    0.23
   2  -3 -10    3.49    0.26
   1  -3 -10    0.75    0.12
  -1   3  10    0.93    0.12
   0  -3 -10    1.51    0.17
   0   3  10    1.21    0.14
   1   3  10    1.53    0.16
  -1  -3 -10    1.55    0.17
   2   3  10    7.77    0.47
  -2  -3 -10    8.87    0.50
  -3  -3 -10    4.51    0.31
   3   3  10    4.50    0.31
  -4  -3 -10    0.19    0.12
   4   3  10    0.20    0.12
  -6   4  10    0.14    0.12
   5  -4 -10    2.25    0.17
  -3   4  10    1.18    0.13
   3  -4 -10    1.39    0.16
  -2   4  10   -0.04    0.08
   2  -4 -10    0.06    0.09
   1  -4 -10    2.15    0.19
  -1   4  10    1.92    0.17
   0  -4 -10    6.84    0.43
   0   4  10    7.04    0.40
  -1  -4 -10    4.48    0.30
   1   4  10    3.84    0.27
  -2  -4 -10    0.38    0.12
   2   4  10    0.48    0.12
   3   4  10    1.75    0.19
  -3  -4 -10    1.98    0.20
   5  -5 -10    0.11    0.08
   4  -5 -10    0.47    0.10
  -3   5  10    3.17    0.22
   2  -5 -10    4.73    0.32
  -2   5  10    4.27    0.28
   1  -5 -10    1.13    0.15
  -1   5  10    0.92    0.13
   0  -5 -10    0.00    0.10
   0   5  10   -0.06    0.09
  -1  -5 -10    3.42    0.27
   1   5  10    3.23    0.24
   2  -6 -10    0.38    0.12
  -2   6  10    0.31    0.10
   1  -6 -10    0.58    0.13
  -1   6  10    0.48    0.11
   0  -6 -10    1.51    0.20
   1  -6  11    1.12    0.18
   2  -6  11    0.40    0.15
  -2  -5  11    0.15    0.13
   2   5 -11    0.05    0.11
   1   5 -11    2.51    0.20
  -1  -5  11    2.75    0.25
   0   5 -11    0.47    0.13
   0  -5  11    0.55    0.14
  -1   5 -11    0.39    0.12
   1  -5  11    0.40    0.14
  -2   5 -11    2.19    0.20
   2  -5  11    2.28    0.24
   3  -5  11    2.23    0.23
  -3  -4  11    1.43    0.19
   3   4 -11    1.29    0.16
   2   4 -11    1.25    0.15
  -2  -4  11    1.06    0.17
  -1  -4  11    1.32    0.18
   1   4 -11    1.12    0.14
   0  -4  11    5.98    0.39
   0   4 -11    5.52    0.32
   1  -4  11    2.87    0.25
  -1   4 -11    2.87    0.21
   2  -4  11    0.19    0.12
  -2   4 -11    0.14    0.12
   3  -4  11    0.50    0.14
  -3   4 -11    0.62    0.14
   3  -4  11    0.45    0.12
   4  -4  11    2.20    0.20
  -4  -3  11    0.02    0.11
   4   3 -11   -0.07    0.10
  -3  -3  11    4.65    0.32
   3   3 -11    3.95    0.26
   2   3 -11    4.20    0.27
  -2  -3  11    4.64    0.32
   1   3 -11    5.24    0.31
  -1  -3  11    5.90    0.38
   0   3 -11    0.03    0.10
   0  -3  11   -0.05    0.11
   1  -3  11    0.88    0.15
  -1   3 -11    0.93    0.13
  -2   3 -11    3.68    0.24
   2  -3  11    3.16    0.23
   2  -3  11    3.45    0.27
   3  -3  11    1.61    0.19
   3  -3  11    1.32    0.16
  -3   3 -11    1.60    0.17
  -4   3 -11    0.49    0.15
   4  -3  11    0.41    0.13
  -5  -2  11    3.04    0.25
   5   2 -11    2.98    0.23
  -4  -2  11    2.84    0.24
   4   2 -11    2.41    0.20
   3   2 -11   -0.03    0.09
  -3  -2  11    0.03    0.11
  -2  -2  11    1.14    0.16
   2   2 -11    1.20    0.14
  -1  -2  11    1.73    0.19
   1   2 -11    1.78    0.16
   0  -2  11    6.92    0.42
   0   2 -11    6.71    0.36
   1  -2  11    1.43    0.17
   1  -2  11    1.29    0.15
  -1   2 -11    1.38    0.15
  -2   2 -11    0.03    0.10
   2  -2  11    0.03    0.09
   2  -2  11    0.06    0.11
   3  -2  11    1.04    0.15
  -3   2 -11    1.18    0.15
  -4   2 -11    4.94    0.31
  -4   2 -11    5.18    0.35
   4  -2  11    3.80    0.30
   5   1 -11    0.01    0.11
  -4  -1  11    1.36    0.17
   4   1 -11    1.39    0.16
  -3  -1  11    2.86    0.23
   3   1 -11    3.13    0.21
   2   1 -11   12.79    0.61
  -2  -1  11   12.44    0.71
  -1  -1  11    7.19    0.43
   1   1 -11    6.64    0.36
   0  -1  11    2.00    0.20
   0   1 -11    2.03    0.17
   0  -1  11    2.10    0.17
   1  -1  11    3.23    0.25
   1  -1  11    3.05    0.22
  -1   1 -11    3.44    0.22
   2  -1  11    4.56    0.30
  -2   1 -11    5.21    0.29
   3  -1  11    1.28    0.15
  -3   1 -11    1.47    0.19
  -3   1 -11    1.41    0.16
  -4   1 -11    0.74    0.14
   4  -1  11    0.49    0.13
  -4   1 -11    0.32    0.15
   5   0 -11    0.74    0.14
  -4   0  11    2.61    0.23
   4   0 -11    2.62    0.20
  -3   0  11    2.32    0.21
   3   0 -11    2.14    0.17
  -2   0  11   -0.06    0.10
   2   0 -11   -0.05    0.09
  -1   0  11    6.12    0.40
   1   0 -11    6.80    0.34
   0   0  11    2.86    0.20
   0   0 -11    3.01    0.20
   0   0  11    2.45    0.22
   1   0  11    0.21    0.09
  -1   0 -11    0.18    0.12
  -2   0 -11    1.51    0.19
   2   0  11    1.35    0.15
   3   0  11    2.95    0.23
  -3   0 -11    3.42    0.27
   4   0  11    2.47    0.21
  -4   0 -11    2.40    0.23
  -4   1  11    2.35    0.21
  -3   1  11   10.41    0.59
  -2   1  11    6.69    0.40
  -2   1  11    6.29    0.37
  -1   1  11    0.14    0.09
   0  -1 -11    7.56    0.47
   0   1  11    7.64    0.42
  -1  -1 -11    5.03    0.34
   1   1  11    4.65    0.30
   2   1  11    1.20    0.15
  -2  -1 -11    1.40    0.17
  -3  -1 -11    0.10    0.11
   3   1  11    0.01    0.10
  -4  -1 -11    0.68    0.14
   3  -2 -11   -0.04    0.10
  -3   2  11    0.05    0.08
  -2   2  11    3.64    0.24
   2  -2 -11    3.71    0.28
   1  -2 -11    3.67    0.29
  -1   2  11    4.43    0.26
   0  -2 -11    0.71    0.14
   0   2  11    0.74    0.12
   1   2  11    0.01    0.09
  -1  -2 -11    0.10    0.11
   2   2  11    1.12    0.15
  -2  -2 -11    0.99    0.16
  -3  -2 -11    3.75    0.28
   3   2  11    3.46    0.27
   3  -3 -11    4.63    0.32
  -2   3  11    0.51    0.10
   2  -3 -11    0.38    0.12
  -1   3  11    0.04    0.09
   1  -3 -11    0.01    0.10
   0  -3 -11    5.23    0.34
   0   3  11    4.60    0.30
  -1  -3 -11    3.11    0.25
   1   3  11    2.87    0.22
  -2  -3 -11    0.52    0.13
   2   3  11    0.47    0.12
  -3   4  11    1.01    0.13
  -2   4  11    3.07    0.22
   2  -4 -11    3.26    0.26
  -1   4  11    4.63    0.30
   1  -4 -11    4.73    0.33
   0   4  11    0.04    0.10
   0  -4 -11    0.04    0.10
  -1  -4 -11    1.84    0.20
   1   4  11    1.53    0.17
  -3   5  11    2.47    0.19
   2  -5 -11    0.17    0.12
  -2   5  11    0.07    0.09
   1  -5 -11    0.65    0.14
  -1  -4  12    2.34    0.24
   1   4 -12    2.13    0.20
   0   4 -12    0.88    0.15
   0  -4  12    1.05    0.18
  -1   4 -12   -0.24    0.10
   1  -4  12    0.03    0.13
   2  -4  12    1.11    0.18
  -3  -3  12    1.66    0.21
  -2  -3  12   -0.01    0.13
   2   3 -12   -0.01    0.11
   1   3 -12    0.39    0.12
  -1  -3  12    0.26    0.13
   0  -3  12    1.76    0.21
   0   3 -12    1.93    0.18
   1  -3  12    3.06    0.27
  -1   3 -12    3.18    0.23
   2  -3  12    0.52    0.14
  -2   3 -12    0.39    0.14
  -3   3 -12    0.64    0.15
   3  -3  12    0.43    0.14
   3  -3  12    0.53    0.13
  -4  -2  12    0.61    0.15
   3   2 -12    1.54    0.17
  -3  -2  12    1.63    0.20
  -2  -2  12    3.48    0.28
   2   2 -12    3.63    0.24
  -1  -2  12    3.83    0.29
   1   2 -12    3.70    0.25
   0   2 -12    0.88    0.14
   0  -2  12    0.51    0.14
  -1   2 -12    0.65    0.13
   1  -2  12    0.63    0.15
   2  -2  12    1.31    0.18
   2  -2  12    1.54    0.17
  -2   2 -12    1.46    0.17
  -3   2 -12    1.96    0.25
   3  -2  12    1.73    0.18
  -3   2 -12    2.12    0.21
   4   1 -12    0.99    0.15
  -4  -1  12    0.95    0.15
   3   1 -12    1.76    0.17
  -3  -1  12    1.90    0.20
   2   1 -12    0.62    0.13
  -2  -1  12    0.69    0.15
   1   1 -12    1.22    0.15
  -1  -1  12    1.25    0.17
   0  -1  12    2.53    0.23
   0   1 -12    2.73    0.20
   1  -1  12    2.37    0.23
  -1   1 -12    2.93    0.21
   1  -1  12    2.69    0.20
   2  -1  12    0.48    0.12
  -2   1 -12    0.57    0.16
  -3   1 -12    1.54    0.21
   3  -1  12    1.48    0.18
  -4   0  12    0.08    0.12
   4   0 -12    0.25    0.11
  -3   0  12    1.98    0.21
   3   0 -12    2.12    0.18
  -2   0  12    6.71    0.42
  -1   0  12    1.21    0.16
   0   0  12    0.03    0.09
   1   0  12    2.63    0.20
  -1   0 -12    2.41    0.24
  -2   0 -12    3.37    0.29
   2   0  12    3.06    0.24
  -3   0 -12    0.20    0.14
  -4   1  12    2.48    0.23
  -1   1  12    3.58    0.25
   1  -1 -12    3.87    0.30
   0   1  12    4.10    0.27
   0  -1 -12    4.02    0.31
  -1  -1 -12    1.40    0.19
   1   1  12    1.26    0.16
  -2  -1 -12    0.75    0.16
   2   1  12    0.70    0.14
   3  -2 -12    4.32    0.32
   2  -2 -12    3.31    0.27
  -2   2  12    2.93    0.22
  -1   2  12   -0.03    0.09
   1  -2 -12   -0.06    0.11
   0   2  12    0.20    0.10
   0  -2 -12    0.16    0.12
   1   2  12    2.30    0.21
  -1  -2 -12    2.85    0.25
  -3   3  12    0.01    0.08
   3  -3 -12   -0.06    0.11
  -2   3  12    1.32    0.15
   2  -3 -12    1.02    0.16
   1  -3 -12    2.98    0.26
  -1   3  12    3.06    0.23
   0  -3 -12    2.18    0.22
   0   3  12    2.11    0.19
   2  -4 -12    1.31    0.17
   1   2 -13    0.00    0.12
   0   2 -13    2.42    0.20
  -1   2 -13    1.65    0.18
   2   1 -13    1.13    0.16
   1   1 -13    2.26    0.20
   0   1  13    0.25    0.12
   0   0   0    0.00    0.00
;
_shelx_res_checksum     34471
_shelx_res_file
;
TITL    AI69m in P-1
CELL 0.71073   7.4317   8.0137  10.0834  92.091  93.806 101.093
ZERR    2.00   0.0015   0.0016   0.0020   0.030   0.030   0.030
LATT 1
SFAC C  H  N  O  Fe
UNIT 28 26 2 2 2
L.S. 20
ACTA 50
BOND $H
BOND
FMAP 2
PLAN 5
EQIV $1 -1+x,y,z
HTAB O1 N1_$1
HTAB C14 O1
CONF
WPDB
DFIX  1.43 0.01 C11 O1 C11 O1'
SADI  0.01 C11 O1 C11 O1'
EADP  H11 H11'
EADP  O1 O1'
WGHT    0.072100    0.143000
FVAR       0.28118   0.74401
MOLE 1
FE1   5    0.123437    0.782799    0.688435    11.00000    0.02602    0.04111 =
         0.03825    0.00018    0.00291   -0.00367
PART 1
O1    4    0.177961    1.223154    0.824209    21.00000    0.03244    0.05276 =
         0.10325   -0.00205    0.01500    0.00498
AFIX 147
H1    2    0.080762    1.157649    0.833380    21.00000   -1.50000
PART 2
AFIX   0
O1'   4    0.340961    1.072856    0.963027   -21.00000    0.03244    0.05276 =
         0.10325   -0.00205    0.01500    0.00498
AFIX 147
H1'   2    0.420361    1.014519    0.965258   -21.00000   -1.50000
PART 0
AFIX   0
N1    3    0.794849    1.155384    0.858346    11.00000    0.04042    0.07624 =
         0.08590   -0.00922   -0.00960    0.01115
C1    1   -0.058984    0.768449    0.830915    11.00000    0.03795    0.05242 =
         0.04593    0.00063    0.01204   -0.00467
AFIX  13
H1A   2   -0.053296    0.849443    0.906996    11.00000   -1.20000
AFIX   0
C2    1   -0.148954    0.776508    0.704664    11.00000    0.02573    0.05868 =
         0.06104    0.00953    0.00591   -0.00129
AFIX  13
H2    2   -0.216919    0.864327    0.677038    11.00000   -1.20000
AFIX   0
C3    1   -0.123945    0.635999    0.625265    11.00000    0.03899    0.06993 =
         0.05200   -0.00807    0.00209   -0.01941
AFIX  13
H3    2   -0.171127    0.609383    0.532287    11.00000   -1.20000
AFIX   0
C4    1   -0.019228    0.540993    0.701330    11.00000    0.04820    0.04137 =
         0.08259   -0.00341    0.02008   -0.00866
AFIX  13
H4    2    0.019073    0.436378    0.671281    11.00000   -1.20000
AFIX   0
C5    1    0.020824    0.622717    0.828334    11.00000    0.04242    0.05320 =
         0.06023    0.01829    0.00812   -0.00179
AFIX  13
H5    2    0.092490    0.584954    0.902515    11.00000   -1.20000
AFIX   0
C6    1    0.313511    0.999932    0.727874    11.00000    0.02616    0.03968 =
         0.04200    0.00437    0.00177   -0.00146
C7    1    0.227104    0.999765    0.598650    11.00000    0.04075    0.05997 =
         0.04235    0.01402    0.00135   -0.00915
AFIX  13
H7    2    0.157450    1.083989    0.565926    11.00000   -1.20000
AFIX   0
C8    1    0.258563    0.855738    0.525402    11.00000    0.05460    0.08198 =
         0.04098   -0.00832    0.01528   -0.02236
AFIX  13
H8    2    0.213179    0.822475    0.432895    11.00000   -1.20000
AFIX   0
C9    1    0.363298    0.767545    0.607017    11.00000    0.03750    0.06152 =
         0.07452   -0.01971    0.01983   -0.00493
AFIX  13
H9    2    0.404303    0.662471    0.581704    11.00000   -1.20000
AFIX   0
C10   1    0.398475    0.855942    0.733143    11.00000    0.02611    0.04670 =
         0.06398   -0.00243    0.00039    0.00066
AFIX  13
H10   2    0.468511    0.823188    0.810405    11.00000   -1.20000
AFIX   0
C11   1    0.323124    1.135150    0.836577    11.00000    0.03011    0.03915 =
         0.04825    0.00345    0.00593   -0.00056
PART 1
AFIX  13
H11   2    0.321772    1.082186    0.922677    21.00000   -1.20000
PART 2
AFIX  13
H11'  2    0.214746    1.187976    0.827639   -21.00000   -1.20000
AFIX   0
PART 0
C12   1    0.496426    1.268454    0.835100    11.00000    0.03106    0.04267 =
         0.05466   -0.00215    0.00345    0.00020
C13   1    0.664291    1.206521    0.847783    11.00000    0.03211    0.04988 =
         0.05207   -0.00521   -0.00082   -0.00222
C14   1    0.501549    1.430868    0.824781    11.00000    0.04223    0.04602 =
         0.14298    0.00897    0.01814   -0.00217
AFIX  93
H14A  2    0.614058    1.505764    0.825696    11.00000   -1.20000
H14B  2    0.392697    1.471900    0.816500    11.00000   -1.20000
AFIX   0
HKLF 4
REM     AI69m in P-1
REM R1 =  0.0413 for    2481 Fo > 4sig(Fo)  and  0.0439 for all    2683 data
REM    160 parameters refined using      3 restraints
END
WGHT      0.0719      0.1462
REM Highest difference peak  0.775,  deepest hole -0.512,  1-sigma level  0.082
Q1    1   0.0670  0.8548  0.6545  11.00000  0.05    0.78
Q2    1   0.1784  0.7041  0.7167  11.00000  0.05    0.72
Q3    1   0.1176  0.8517  0.7567  11.00000  0.05    0.67
Q4    1   0.1254  0.7059  0.6285  11.00000  0.05    0.66
Q5    1   0.2878  1.1049  0.9621  11.00000  0.05    0.45
;
_shelxl_version_number       20.13
data_global
_journal_date_recd_electronic     2013-11-11
_journal_date_accepted     2013-11-14
_journal_name_full     'Acta Crystallographica, Section E'
_journal_year     2013
_journal_volume     69
_journal_issue     12
_journal_page_first     m669
_journal_page_last     m669
_journal_paper_category     QM
_journal_paper_doi     10.1107/S1600536813031218
_journal_coeditor_code     ZQ2212
_publ_contact_author_name     'Dr. S. Selvanayagam'
_publ_contact_author_address
;   Department of Physics
    Kalasalingam University
    Krishnankoil 626 190
    India
;
_publ_contact_author_email     's_selvanayagam@rediffmail.com'
_publ_contact_author_fax     91-4563-289322
_publ_contact_author_phone     91-4563-289042
_publ_section_title
;
2-[(Ferrocen-1-yl)(hydroxy)methyl]prop-2-enenitrile
;
loop_
    _publ_author_name
    _publ_author_address
    'S. Selvanayagam'
;     Department of Physics
      Kalasalingam University
      Krishnankoil 626 126
      India
;
    'K. Ravikumar'
;     Laboratory of X-ray Crystallography
      Indian Institute of Chemical Technology
      Hyderabad 500 007
      India
;
    'S. Kathiravan'
;     Department of Organic Chemistry
      University of Madras
      Guindy Campus
      Chennai 600 025
      India
;
    'R. Raghunathan'
;     Department of Organic Chemistry
      University of Madras
      Guindy Campus
      Chennai 600 025
      India
;
