# Supplementary material for: 2-[(Ferrocen-1-yl)(hy­droxy)meth­yl]prop-2-ene­nitrile
Source: Acta Crystallogr Sect E Struct Rep Online. 2013 Nov 20;69(Pt 12):m669. doi: 10.1107/S1600536813031218 (PMC3885001; doi:10.1107/S1600536813031218)
Supplement: Supplementary file 2 [file e-69-0m669-Isup2.hkl]

#
# h,k,l, Fc-squared, Fo-squared, sigma(Fo-squared), status flag
#
data_I
_shelx_title '    AI69m in P-1'
_shelx_refln_list_code          4
_shelx_F_calc_maximum      106.91
_exptl_crystal_F_000       276.00
_reflns_d_resolution_high  0.7557

loop_
 _space_group_symop_operation_xyz
 'x, y, z'
 '-x, -y, -z'

_cell_length_a     7.4317
_cell_length_b     8.0137
_cell_length_c    10.0834
_cell_angle_alpha  92.091
_cell_angle_beta   93.806
_cell_angle_gamma 101.093

_shelx_F_squared_multiplier     1.000

loop_
 _refln_index_h
 _refln_index_k
 _refln_index_l
 _refln_F_squared_calc
 _refln_F_squared_meas
 _refln_F_squared_sigma
 _refln_observed_status
   1   0   0       1474.53       2067.63        59.14 o
   2   0   0         54.59         85.23         2.55 o
   3   0   0        461.73        526.70        12.96 o
   4   0   0        767.64        873.63        21.51 o
   5   0   0        283.54        291.41         7.31 o
   6   0   0        180.80        173.57         5.20 o
   7   0   0         26.77         29.30         1.66 o
   8   0   0        175.22        165.93         6.40 o
   9   0   0         43.77         37.70         2.18 o
  -9   1   0          6.09          7.88         1.12 o
  -8   1   0          0.26          4.10         1.01 o
  -7   1   0        235.40        255.93         7.55 o
  -6   1   0         90.51         86.65         2.78 o
  -5   1   0         81.64         80.35         2.53 o
  -4   1   0        153.06        159.09         4.65 o
  -3   1   0        289.82        295.72        17.45 o
  -2   1   0       2973.90       3503.23       121.12 o
  -1   1   0       2345.33       2287.04        78.84 o
   0   1   0       1210.22       1280.53        60.97 o
   1   1   0        445.36        556.58        15.98 o
   2   1   0       2095.39       2807.03        68.56 o
   3   1   0        366.31        413.60        10.23 o
   4   1   0        107.01        113.63         2.98 o
   5   1   0        211.89        222.42         8.67 o
   6   1   0        211.16        219.60         8.10 o
   7   1   0        265.68        266.40         9.74 o
   8   1   0         33.63         37.23         2.08 o
   9   1   0         75.35         69.12         3.48 o
  -9   2   0         15.12         17.53         1.47 o
  -8   2   0         87.31         82.22         2.81 o
  -7   2   0         25.46         29.15         1.33 o
  -6   2   0          6.03          6.46         0.61 o
  -5   2   0        337.20        354.53        13.50 o
  -4   2   0       2219.68       2237.04        63.33 o
  -3   2   0        731.66        762.07        44.40 o
  -2   2   0        175.26        177.73         5.75 o
  -1   2   0       2849.12       2712.73        73.57 o
   0   2   0       4205.20       4752.03       207.06 o
   1   2   0          4.79          3.83         0.22 o
   2   2   0        226.73        232.06         6.79 o
   3   2   0       1515.34       1836.47        52.55 o
   4   2   0        840.10        938.77        23.07 o
   5   2   0        104.11        104.29         3.31 o
   6   2   0         77.32         79.26         3.30 o
   7   2   0        275.17        259.92         9.56 o
   8   2   0        112.66        114.01         4.70 o
   9   2   0          0.24         -0.64         1.20 o
  -9   3   0          6.53          5.63         0.87 o
  -8   3   0         86.73         82.12         3.09 o
  -7   3   0        130.50        141.47         4.37 o
  -6   3   0        238.17        224.04        10.35 o
  -5   3   0        245.96        220.84        10.88 o
  -4   3   0        805.91        802.87        34.24 o
  -3   3   0        734.73        640.98        18.27 o
  -2   3   0        135.78         98.02         2.74 o
  -1   3   0         96.31         85.87         3.13 o
   0   3   0       2239.46       2310.76       112.32 o
   1   3   0       1007.34       1062.46        29.95 o
   2   3   0         22.82         17.15         0.73 o
   3   3   0         68.03         80.89         2.56 o
   4   3   0         53.25         63.41         2.11 o
   5   3   0        395.89        395.03        11.57 o
   6   3   0        176.60        196.49         5.99 o
   7   3   0         21.37         26.90         1.78 o
   8   3   0          0.20          0.38         1.33 o
  -9   4   0         20.94         19.90         1.31 o
  -8   4   0          2.11          4.14         0.92 o
  -7   4   0         30.08         30.73         1.97 o
  -6   4   0         28.28         30.24         1.27 o
  -5   4   0        506.00        444.79        12.64 o
  -4   4   0        172.18        154.06         4.56 o
  -3   4   0         13.06         11.63         0.51 o
  -2   4   0         97.88         67.65         2.55 o
  -1   4   0       1129.95       1012.91        35.10 o
   0   4   0        664.45        694.73        32.82 o
   1   4   0         82.86         87.64         3.67 o
   2   4   0         78.71         79.06         2.50 o
   3   4   0        559.08        541.09        15.62 o
   4   4   0        191.76        223.99         6.69 o
   5   4   0          0.03          1.80         0.53 o
   6   4   0        195.81        194.76         8.01 o
   7   4   0         87.98         89.05         6.45 o
   8   4   0         56.44         59.32         5.06 o
  -9   5   0          4.21          4.03         0.80 o
  -8   5   0         66.63         66.24         3.11 o
  -7   5   0         91.83         87.30         4.60 o
  -6   5   0        185.98        155.33         5.77 o
  -5   5   0          0.68          0.80         0.47 o
  -4   5   0        473.16        417.01        14.67 o
  -3   5   0        355.98        303.92         9.18 o
  -2   5   0         99.34         81.09         2.65 o
  -1   5   0        342.24        301.80         8.30 o
   0   5   0       1441.94       1488.77        50.48 o
   1   5   0        436.76        422.20        10.47 o
   2   5   0          3.67          4.59         1.52 o
   3   5   0         22.75         26.59         1.60 o
   4   5   0        134.15        135.95         5.67 o
   5   5   0        390.76        391.99        15.43 o
   6   5   0         63.66         64.48         3.22 o
   7   5   0          0.07          0.76         1.77 o
  -8   6   0          2.38          2.42         0.76 o
  -7   6   0          7.87          7.50         0.81 o
  -6   6   0         28.95         29.96         2.05 o
  -5   6   0        153.77        136.02         5.13 o
  -4   6   0         11.89         13.81         1.02 o
  -3   6   0          7.18          9.36         0.82 o
  -2   6   0        308.06        267.26         8.18 o
  -1   6   0        182.54        160.69         4.99 o
   0   6   0         28.64         22.67         2.38 o
   1   6   0         31.84         30.43         1.22 o
   2   6   0          1.59          2.75         1.77 o
   3   6   0        286.92        288.46        11.49 o
   4   6   0        126.08        130.41         5.58 o
   5   6   0          7.49          9.74         2.34 o
   6   6   0        103.68        106.32         4.82 o
  -8   7   0         14.94         16.99         2.78 o
  -7   7   0         42.79         44.72         6.13 o
  -6   7   0          0.19         -0.51         0.73 o
  -5   7   0         24.03         23.73         1.46 o
  -4   7   0        292.81        284.61        14.17 o
  -3   7   0         91.62         84.92         5.25 o
  -2   7   0          0.35          0.31         0.85 o
  -1   7   0        338.32        295.08        11.15 o
   0   7   0        105.72         92.23         3.04 o
   2   7   0          2.41          3.14         1.71 o
   3   7   0         36.65         35.85         4.87 o
   4   7   0        247.73        263.65        24.29 o
   5   7   0         22.80         23.45         2.66 o
  -7   8   0         10.99         13.60         1.37 o
  -6   8   0         41.98         48.46         3.73 o
  -5   8   0         23.97         23.54         2.66 o
  -4   8   0          9.51         11.78         1.09 o
  -3   8   0         58.53         56.01         4.68 o
  -2   8   0         10.21          9.55         1.06 o
  -1   8   0         19.29         15.67         0.99 o
   0   8   0         30.00         25.91         1.74 o
   1   8   0         17.26         17.73         1.56 o
   2   8   0         55.17         54.76         6.77 o
   3   8   0          8.29          7.74         1.24 o
   4   8   0          4.53          4.56         1.26 o
  -6   9   0          1.19          1.48         0.91 o
  -5   9   0         29.53         38.01         4.68 o
  -4   9   0         19.25         19.56         2.02 o
  -3   9   0          3.20          3.96         0.82 o
  -2   9   0          0.76          0.24         0.82 o
  -1   9   0         57.73         63.87         4.17 o
   1   9   0         13.50         14.46         1.47 o
   2   9   0         17.91         17.97         2.91 o
  -4  10   0          4.99          4.78         1.14 o
  -3  10   0         17.01         14.17         2.15 o
  -2  10   0         20.50         19.98         2.40 o
  -1  10   0          0.60          0.19         0.89 o
   0  10   0          0.98          0.78         0.94 o
   0 -10   1          5.08          3.77         1.12 o
   1 -10   1         32.31         34.29         5.57 o
   2 -10   1         31.44         27.83         2.78 o
   3 -10   1          0.15         -0.76         1.26 o
   4 -10   1          8.77          9.92         1.52 o
  -2  -9   1          0.80          0.97         1.03 o
  -1  -9   1         68.75         76.27         4.93 o
   0  -9   1          8.66          8.47         1.24 o
   1  -9   1         13.30         10.55         1.20 o
   2  -9   1         25.72         19.23         2.15 o
   3  -9   1         23.63         24.53         3.86 o
   4  -9   1          8.63         10.07         1.52 o
   5  -9   1          0.44          1.16         0.82 o
   6  -9   1         15.58         19.80         2.85 o
  -4  -8   1         12.53         11.20         1.42 o
  -2  -8   1         58.01         49.48         5.00 o
  -1  -8   1         57.03         53.45         6.64 o
   1  -8   1         35.37         31.95         2.53 o
   2  -8   1         77.61         62.67         2.85 o
   3  -8   1         11.27         13.20         2.21 o
   4  -8   1         66.61         67.46         8.03 o
   5  -8   1         48.78         51.95         5.94 o
   6  -8   1          0.76          2.02         0.91 o
   7  -8   1          1.69          2.13         1.00 o
  -5  -7   1         62.58         70.62         4.24 o
  -4  -7   1         21.07         20.07         1.78 o
  -3  -7   1          4.98          6.94         1.09 o
  -2  -7   1        314.20        280.70        14.10 o
  -1  -7   1         17.48         13.28         1.90 o
   0  -7   1          4.42          3.17         1.20 o
   1  -7   1         37.66         36.85         3.53 o
   2  -7   1        141.47        132.70         5.25 o
   3  -7   1        138.15        125.58         8.79 o
   4  -7   1          1.40          3.15         1.52 o
   5  -7   1          0.24         -0.58         0.70 o
   6  -7   1         32.25         36.23         2.10 o
   7  -7   1         21.88         21.79         1.24 o
   8  -7   1          9.73          9.36         1.39 o
  -6  -6   1          0.43          1.01         1.26 o
  -5  -6   1        158.94        166.53         7.00 o
  -4  -6   1        300.02        300.69        12.14 o
  -3  -6   1        161.38        165.51        10.25 o
  -2  -6   1         10.22         10.10         1.03 o
  -1  -6   1        152.00        153.63         6.77 o
   0  -6   1        303.86        272.32         8.32 o
   1  -6   1        232.87        211.67         5.31 o
   2  -6   1          1.92          3.84         0.71 o
   3  -6   1         92.67         74.83         2.91 o
   4  -6   1        162.91        141.23         5.25 o
   5  -6   1         96.32         94.46         3.76 o
   6  -6   1          1.10          0.62         0.59 o
   7  -6   1         20.01         16.12         1.08 o
   8  -6   1         49.51         49.93         7.02 o
  -7  -5   1         59.36         55.91         4.81 o
  -6  -5   1         84.17         80.14         3.80 o
  -5  -5   1         86.60         89.71         5.06 o
  -4  -5   1          2.01          1.45         0.82 o
  -3  -5   1         63.00         73.82         2.41 o
  -2  -5   1        587.41        597.51        17.24 o
  -1  -5   1         27.95         21.94         1.42 o
   0  -5   1          0.20          4.84         1.64 o
   1  -5   1       1073.49       1036.11        25.55 o
   2  -5   1        489.88        443.92        11.06 o
   3  -5   1        293.84        271.31         7.80 o
   4  -5   1         22.88         23.72         1.04 o
   5  -5   1         71.02         60.59         3.58 o
   6  -5   1         59.74         54.73         2.94 o
   7  -5   1         16.36         18.33         1.09 o
   8  -5   1          9.49          9.95         0.95 o
   9  -5   1         24.27         27.25         3.16 o
  -7  -4   1         30.18         31.93         1.97 o
  -6  -4   1         54.79         56.23         2.34 o
  -5  -4   1        159.84        190.47         5.78 o
  -4  -4   1        535.84        550.08        15.99 o
  -3  -4   1         52.28         51.53         3.09 o
  -2  -4   1        228.40        245.89         7.23 o
  -1  -4   1       1280.05       1298.24        37.44 o
   0  -4   1        846.85        814.75        31.86 o
   1  -4   1        179.25        167.09         5.64 o
   2  -4   1         31.87         27.28         0.84 o
   3  -4   1          2.13          1.67         0.42 o
   4  -4   1        208.61        168.92         8.21 o
   5  -4   1          0.83          2.94         0.51 o
   6  -4   1         13.35         14.62         0.94 o
   7  -4   1         97.22         93.85         4.38 o
   8  -4   1        185.02        191.34         8.22 o
   9  -4   1         23.33         25.04         1.64 o
  -8  -3   1          2.35          2.10         0.89 o
  -7  -3   1        174.88        181.12         6.94 o
  -6  -3   1        156.27        152.88         4.79 o
  -5  -3   1          0.70          1.09         0.61 o
  -4  -3   1        211.23        232.95         6.93 o
  -3  -3   1       1934.35       2147.65        61.63 o
  -2  -3   1       1559.98       1767.31        50.82 o
  -1  -3   1         24.40         21.99         0.83 o
   0  -3   1        772.80        748.47        40.35 o
   1  -3   1        604.73        552.20        33.20 o
   2  -3   1        462.95        384.27        10.51 o
   3  -3   1        222.36        231.85         7.06 o
   4  -3   1        645.27        715.81        24.66 o
   5  -3   1        629.66        712.05        20.06 o
   6  -3   1        181.74        177.19         5.30 o
   7  -3   1        130.67        130.11         4.08 o
   8  -3   1         13.12         13.06         1.00 o
   9  -3   1         70.75         76.33         3.12 o
  -9  -2   1          7.25         10.62         1.52 o
  -8  -2   1        138.32        128.46         5.19 o
  -7  -2   1          1.07          2.07         0.84 o
  -6  -2   1        202.85        208.80         7.71 o
  -5  -2   1        598.06        627.40        18.23 o
  -4  -2   1       1585.96       1836.23        52.68 o
  -3  -2   1         10.17         17.86         1.63 o
  -2  -2   1       1092.00       1210.21        34.81 o
  -1  -2   1        424.08        506.44        18.69 o
   0  -2   1          7.14          5.94         0.76 o
   1  -2   1          9.47         12.23         0.46 o
   2  -2   1         57.52         57.66         1.82 o
   3  -2   1       1384.35       1491.33        41.68 o
   4  -2   1        180.40        177.69         5.18 o
   5  -2   1         21.51         18.12         2.21 o
   6  -2   1          1.54          2.87         1.24 o
   7  -2   1        282.76        273.16         8.08 o
   8  -2   1        160.28        168.14         5.20 o
   9  -2   1         12.75         12.68         1.33 o
  -9  -1   1          9.66         10.58         1.24 o
  -8  -1   1        122.67        108.84         4.49 o
  -7  -1   1        427.39        440.43        15.81 o
  -6  -1   1         23.18         24.56         2.15 o
  -5  -1   1          2.32          4.47         0.49 o
  -4  -1   1       2703.74       3206.26        91.65 o
  -3  -1   1        354.14        369.34        10.73 o
  -2  -1   1        424.26        528.16        15.25 o
  -1  -1   1        130.21        155.93         4.60 o
   1  -1   1      11430.77      12550.60       402.57 o
   2  -1   1        326.62        357.69        10.09 o
   3  -1   1        110.34        127.38         4.28 o
   4  -1   1       1068.71       1188.40        33.32 o
   5  -1   1        412.68        415.72        12.11 o
   6  -1   1        288.94        305.48         8.91 o
   7  -1   1         66.77         65.45         2.31 o
   8  -1   1        110.00        115.41         4.67 o
   9  -1   1         40.21         37.44         2.08 o
  -9   0   1         31.37         29.58         1.87 o
  -8   0   1         70.98         72.24         3.25 o
  -7   0   1          4.26          5.80         1.39 o
  -6   0   1        638.74        673.90        19.15 o
  -5   0   1        433.87        464.69        13.29 o
  -4   0   1        179.30        207.82         5.24 o
  -3   0   1         81.63         96.47         2.88 o
  -2   0   1        190.43        246.10         7.15 o
  -1   0   1       4496.29       5404.35       178.56 o
   0   0   1        227.72        254.86         8.24 o
   1   0   1        515.81        670.22        16.55 o
   2   0   1        480.69        508.59        12.54 o
   3   0   1       1027.92       1152.12        28.28 o
   4   0   1        267.99        314.61         7.82 o
   5   0   1        151.48        148.84         3.89 o
   6   0   1         71.92         75.60         3.08 o
   7   0   1        312.60        305.40         8.98 o
   8   0   1         76.78         72.30         3.42 o
   9   0   1          0.28          0.98         0.88 o
  -9   1   1          2.27          3.31         0.94 o
  -8   1   1        291.55        293.78        10.84 o
  -7   1   1        316.56        318.78         9.29 o
  -6   1   1        180.81        189.34         5.60 o
  -5   1   1        179.11        192.33         9.14 o
  -3   1   1        454.79        408.37        14.48 o
  -2   1   1         84.48         91.03         3.65 o
  -1   1   1       3691.67       3800.41       112.91 o
   0   1   1       3208.02       3568.13       169.49 o
   1   1   1       1983.02       2375.06        89.97 o
   2   1   1        407.14        496.37        12.18 o
   3   1   1        202.45        204.44         5.13 o
   4   1   1        892.95       1019.59        25.09 o
   5   1   1        106.10         96.48         2.61 o
   6   1   1        115.38        110.47         3.45 o
   7   1   1        133.01        124.17         4.88 o
   8   1   1        240.90        227.12         9.49 o
   9   1   1         34.71         33.26         2.08 o
  -9   2   1        127.77        123.04         4.98 o
  -8   2   1          0.12         -0.17         0.79 o
  -7   2   1        103.16         97.05         3.13 o
  -6   2   1        140.72        152.11         6.13 o
  -5   2   1        187.76        185.69         5.49 o
  -4   2   1         37.48         42.98         1.65 o
  -3   2   1       2007.68       1897.71        59.64 o
  -2   2   1        615.93        555.17        19.03 o
  -1   2   1       1719.51       1604.02        45.66 o
   0   2   1          9.39         11.36         1.14 o
   1   2   1        217.97        205.98         6.21 o
   2   2   1       1712.47       2003.29        49.26 o
   3   2   1        267.70        275.80         6.87 o
   4   2   1         35.33         36.82         1.14 o
   5   2   1        179.20        176.91         4.58 o
   6   2   1        433.75        441.18        15.69 o
   7   2   1        245.12        245.11         9.07 o
   8   2   1          2.87          3.91         0.95 o
  -9   3   1         13.23         12.80         1.28 o
  -8   3   1        136.16        149.59         4.65 o
  -7   3   1          4.28          3.71         1.08 o
  -6   3   1        152.75        127.83         4.86 o
  -5   3   1        769.90        700.13        19.83 o
  -4   3   1        714.01        674.25        19.16 o
  -3   3   1         68.10         53.68         1.72 o
  -2   3   1          5.76          4.88         0.31 o
  -1   3   1        210.23        207.84         7.43 o
   0   3   1        424.22        386.79        18.47 o
   1   3   1        477.24        523.27        14.81 o
   2   3   1         80.43         91.55         2.39 o
   3   3   1        405.87        428.64        10.66 o
   4   3   1        442.55        451.75        11.27 o
   5   3   1        102.63        125.65         3.92 o
   6   3   1         20.28         21.34         1.22 o
   7   3   1        233.09        229.43         8.55 o
   8   3   1         91.21         84.49         6.32 o
  -9   4   1         11.34         10.87         1.02 o
  -8   4   1         70.56         78.59         3.08 o
  -7   4   1        233.94        181.83         6.77 o
  -6   4   1         97.20         88.87         3.53 o
  -5   4   1         18.99         18.32         1.88 o
  -4   4   1         18.56         16.96         1.31 o
  -3   4   1        217.38        165.23         4.22 o
  -2   4   1        411.35        322.31         8.83 o
  -1   4   1         63.04         58.31         3.04 o
   0   4   1        106.91         97.74         5.18 o
   1   4   1       1243.25       1294.00        38.65 o
   2   4   1       1411.07       1539.11        37.79 o
   3   4   1          0.49          3.22         0.34 o
   4   4   1        180.22        192.50         5.80 o
   5   4   1        311.00        330.31        13.04 o
   6   4   1        354.62        333.21        13.25 o
   7   4   1         11.92         12.02         2.28 o
   8   4   1          8.76         11.89         2.53 o
  -9   5   1         52.46         54.64         3.42 o
  -8   5   1         29.45         26.20         2.30 o
  -7   5   1          0.67          1.57         0.59 o
  -6   5   1         83.83         78.38         4.10 o
  -5   5   1        124.72        122.59         4.75 o
  -4   5   1        206.45        182.34         5.38 o
  -3   5   1          1.72          1.67         0.38 o
  -2   5   1          7.71          5.63         0.62 o
  -1   5   1        777.75        785.16        23.53 o
   0   5   1        326.24        299.10         9.14 o
   1   5   1         98.95         82.83         3.51 o
   2   5   1        269.20        275.67         8.43 o
   3   5   1         41.97         41.70         2.18 o
   4   5   1        237.63        240.75         9.63 o
   5   5   1         32.53         38.44         2.25 o
   6   5   1         40.70         37.75         2.28 o
   7   5   1         67.16         66.78         5.31 o
  -8   6   1         51.16         50.96         2.41 o
  -7   6   1         39.84         39.64         2.75 o
  -6   6   1         16.08         13.78         0.89 o
  -5   6   1         55.30         51.60         2.66 o
  -4   6   1          1.38          1.72         0.89 o
  -3   6   1        322.69        293.26        11.06 o
  -2   6   1        135.64        122.66         3.88 o
  -1   6   1         24.46         26.62         1.18 o
   0   6   1        451.09        413.66        12.55 o
   1   6   1        160.75        140.12         5.78 o
   2   6   1        256.16        263.23        11.70 o
   3   6   1         26.30         25.55         1.71 o
   4   6   1        103.63        106.70         5.00 o
   5   6   1        285.58        288.18        11.58 o
   6   6   1          8.34          8.81         1.24 o
  -8   7   1          8.07          8.99         1.28 o
  -7   7   1         11.06         13.04         1.28 o
  -6   7   1         28.85         26.90         2.02 o
  -5   7   1         51.62         51.37         4.49 o
  -4   7   1        132.08        122.68         9.61 o
  -3   7   1          0.27          0.13         0.63 o
  -2   7   1        286.53        255.69         7.80 o
  -1   7   1         38.53         33.86         2.05 o
   0   7   1         41.39         38.42         2.45 o
   1   7   1          7.81          7.55         1.07 o
   2   7   1        181.19        175.49        19.10 o
   3   7   1        125.80        131.17        13.66 o
   4   7   1         29.69         33.60         4.30 o
   5   7   1          3.20          2.77         1.09 o
  -7   8   1          4.45          3.45         1.00 o
  -6   8   1          1.96          1.97         0.82 o
  -5   8   1         15.16         20.68         1.64 o
  -4   8   1         30.83         31.07         1.77 o
  -3   8   1         54.44         52.31         5.82 o
  -2   8   1         19.38         16.45         1.25 o
  -1   8   1         14.60         13.54         0.87 o
   0   8   1        120.67        104.43         5.06 o
   1   8   1        218.66        194.72        14.42 o
   2   8   1         15.26         14.22         1.83 o
   3   8   1         15.46         15.13         1.51 o
   4   8   1         14.46         15.70         1.64 o
  -6   9   1         18.57         25.12         2.21 o
  -5   9   1          6.35          7.34         1.33 o
  -4   9   1          2.15          2.45         0.82 o
  -3   9   1         10.44          9.04         1.03 o
  -2   9   1         81.38         82.83        10.12 o
  -1   9   1         41.94         43.02         7.40 o
   0   9   1         19.60         19.28         2.72 o
   1   9   1         15.52         15.17         1.52 o
   2   9   1         27.48         31.72         5.82 o
  -4  10   1         14.80         18.79         2.78 o
  -3  10   1         26.21         28.08         2.91 o
  -2  10   1          3.04          3.54         1.52 o
  -1  10   1          6.73          5.80         1.12 o
   0  10   1         20.41         24.29         2.66 o
   0 -10   2         29.33         28.27         3.60 o
   1 -10   2         14.16         15.28         1.52 o
   2 -10   2         11.65          7.84         1.77 o
   3 -10   2          9.22          8.35         1.77 o
   4 -10   2         10.04          9.87         2.02 o
  -2  -9   2         42.76         40.05         6.39 o
  -1  -9   2          8.67          9.13         1.33 o
   0  -9   2         50.54         43.19         4.68 o
   1  -9   2         68.72         59.31         4.74 o
   2  -9   2          7.95          9.11         1.77 o
   3  -9   2          4.02          4.14         1.71 o
   4  -9   2          0.30         -0.51         0.79 o
   5  -9   2         24.06         25.62         3.60 o
   6  -9   2          4.88          4.93         1.52 o
  -4  -8   2         37.81         34.45         4.43 o
  -3  -8   2         19.77         17.62         1.65 o
  -2  -8   2         17.46         17.02         1.56 o
  -1  -8   2        109.26         92.39         4.14 o
   0  -8   2         27.17         25.43         1.74 o
   1  -8   2         16.05         13.03         1.20 o
   2  -8   2         23.24         23.40         2.03 o
   3  -8   2         48.12         46.33         7.21 o
   4  -8   2         54.51         56.65         4.74 o
   5  -8   2          0.24          0.86         0.85 o
   6  -8   2          9.81         14.67         1.77 o
   7  -8   2         33.80         44.14         3.16 o
  -5  -7   2          0.20          0.20         1.03 o
  -4  -7   2        180.70        175.20        13.79 o
  -2  -7   2         31.57         28.97         1.87 o
  -1  -7   2         24.60         18.31         2.66 o
   0  -7   2         60.34         51.40         2.45 o
   1  -7   2        189.74        166.42         6.28 o
   2  -7   2          0.24          0.32         0.50 o
   3  -7   2         20.20         17.50         2.91 o
   4  -7   2         24.15         27.61         1.26 o
   5  -7   2        100.63        103.41         5.59 o
   6  -7   2         29.89         28.25         1.35 o
   7  -7   2          2.31          3.07         0.85 o
   8  -7   2          7.93          7.59         1.52 o
  -6  -6   2         82.03         81.27         3.92 o
  -5  -6   2         80.89         76.01         3.67 o
  -4  -6   2         71.55         72.57         3.46 o
  -3  -6   2        100.81         92.18         4.09 o
  -2  -6   2         13.22         13.21         1.24 o
  -1  -6   2         91.16         79.98         3.71 o
   0  -6   2         18.98         18.85         1.28 o
   1  -6   2         17.57         16.51         1.15 o
   2  -6   2        364.62        340.23         9.39 o
   3  -6   2        154.85        150.72         5.74 o
   4  -6   2        516.51        462.12        16.27 o
   5  -6   2          6.67          6.58         0.72 o
   6  -6   2         75.44         66.65         5.10 o
   7  -6   2         54.10         62.80         4.74 o
   8  -6   2          4.58          7.05         1.09 o
  -7  -5   2         34.98         31.24         3.54 o
  -6  -5   2         24.01         19.95         1.64 o
  -5  -5   2         78.29         77.51         2.64 o
  -4  -5   2        229.79        251.81         7.47 o
  -3  -5   2        376.63        382.36        11.20 o
  -2  -5   2         24.40         27.02         2.53 o
  -1  -5   2          9.47          5.88         0.67 o
   0  -5   2       1008.83       1015.24        24.84 o
   1  -5   2        528.58        516.03        14.33 o
   2  -5   2         44.25         41.26         1.83 o
   3  -5   2         34.00         37.22         1.35 o
   4  -5   2        146.48        139.15         4.92 o
   5  -5   2        184.42        157.62         5.86 o
   6  -5   2         61.07         49.73         1.82 o
   7  -5   2         32.56         35.08         2.02 o
   8  -5   2         50.80         50.11         3.23 o
  -8  -4   2          8.25         10.37         1.52 o
  -7  -4   2        122.37        119.48         4.82 o
  -6  -4   2        125.61        140.01         4.44 o
  -5  -4   2         31.80         33.39         2.03 o
  -4  -4   2         41.55         48.36         2.82 o
  -3  -4   2        484.26        485.50        14.20 o
  -2  -4   2        258.73        250.40         7.40 o
  -1  -4   2        288.04        296.87         9.63 o
   0  -4   2         17.29         18.23         2.02 o
   1  -4   2        766.89        756.61        25.25 o
   2  -4   2        307.30        261.14         6.58 o
   3  -4   2        398.84        365.00        10.44 o
   4  -4   2        147.18        162.45         4.78 o
   5  -4   2        301.19        309.59         8.95 o
   6  -4   2        170.46        162.10         8.01 o
   7  -4   2         51.22         47.92         2.18 o
   8  -4   2         15.14         18.97         1.46 o
   9  -4   2          6.93          8.55         1.19 o
  -8  -3   2         99.06        106.44         4.49 o
  -7  -3   2         37.85         37.55         4.24 o
  -6  -3   2          0.27         -0.18         1.17 o
  -5  -3   2         11.63         10.77         0.78 o
  -4  -3   2        805.42        866.57        25.02 o
  -3  -3   2        929.98       1048.86        30.27 o
  -2  -3   2          1.74          6.69         2.85 o
   0  -3   2       2358.30       2372.28        77.72 o
   1  -3   2        663.55        653.72        16.19 o
   2  -3   2         31.21         39.64         1.16 o
   3  -3   2        295.98        296.76         7.37 o
   4  -3   2       1131.74       1274.45        35.73 o
   5  -3   2         31.51         30.65         1.25 o
   6  -3   2         87.11         83.03         3.12 o
   7  -3   2         75.96         77.92         2.68 o
   8  -3   2        147.66        155.21         5.56 o
   9  -3   2         14.85         16.85         1.42 o
  -8  -2   2         82.69         88.32         3.79 o
  -7  -2   2        175.45        189.03         7.13 o
  -6  -2   2         37.50         39.63         1.97 o
  -5  -2   2         25.42         24.14         2.15 o
  -4  -2   2        648.27        714.30        20.66 o
  -3  -2   2       5169.71       6246.26       178.87 o
  -2  -2   2          2.33          7.65         1.64 o
  -1  -2   2         19.48         19.12         0.70 o
   0  -2   2         32.38         30.27         1.75 o
   1  -2   2        955.99       1019.81        25.15 o
   2  -2   2        622.57        644.36        15.86 o
   3  -2   2         29.07         21.82         0.72 o
   4  -2   2         36.99         37.02         1.35 o
   5  -2   2        578.32        610.80        17.40 o
   6  -2   2        154.71        148.84         4.51 o
   7  -2   2         60.69         63.95         2.29 o
   8  -2   2         28.34         33.16         1.85 o
   9  -2   2          7.17          7.32         1.20 o
  -9  -1   2         43.49         45.40         2.46 o
  -8  -1   2         41.06         39.63         2.18 o
  -7  -1   2          0.80          2.43         0.89 o
  -6  -1   2          8.15         10.09         0.95 o
  -5  -1   2        980.41       1072.38        30.85 o
  -4  -1   2       1659.35       1946.43        55.51 o
  -3  -1   2        103.71        124.45         3.76 o
  -2  -1   2       1182.67       1427.14        41.15 o
  -1  -1   2        509.14        621.35        20.62 o
   0  -1   2       7108.99       7786.00       301.13 o
   1  -1   2         50.12         59.87         1.72 o
   2  -1   2        670.55        705.70        19.18 o
   3  -1   2       2269.16       2541.35        62.27 o
   4  -1   2       1796.53       2065.55        50.81 o
   5  -1   2         34.75         38.53         1.49 o
   6  -1   2        382.02        397.51        11.46 o
   7  -1   2        155.71        148.46         4.57 o
   8  -1   2         58.26         51.81         2.30 o
   9  -1   2         22.56         21.38         2.02 o
  -9   0   2          0.04         -0.25         0.91 o
  -8   0   2        141.87        139.38         7.21 o
  -7   0   2        401.35        403.56        14.45 o
  -6   0   2        194.48        206.46         7.62 o
  -5   0   2         39.80         41.89         1.50 o
  -4   0   2        593.61        730.77        21.01 o
  -3   0   2        651.12        708.97        20.35 o
  -2   0   2        154.96        194.74         5.71 o
  -1   0   2         73.55         87.29         2.21 o
   0   0   2       7526.95       8634.00       277.36 o
   1   0   2       3258.75       3689.83        99.58 o
   2   0   2        825.93        971.82        23.97 o
   3   0   2         22.63         24.73         0.79 o
   4   0   2        403.09        454.23        11.31 o
   5   0   2        291.46        293.35         7.41 o
   6   0   2         12.93         17.83         1.04 o
   7   0   2          2.73          5.72         0.70 o
   8   0   2          1.60          3.04         0.91 o
   9   0   2         26.36         24.79         2.15 o
  -9   1   2         77.79         71.61         3.27 o
  -8   1   2        105.77        105.64         4.34 o
  -7   1   2        149.39        156.37         5.95 o
  -6   1   2          0.99          2.31         0.57 o
  -5   1   2        277.26        237.09         6.89 o
  -4   1   2        164.03        136.71         4.60 o
  -3   1   2          0.22          0.40         0.26 o
  -2   1   2        531.89        495.68        21.69 o
  -1   1   2       1048.30       1034.86        43.32 o
   0   1   2       7081.14       7605.57       225.56 o
   1   1   2        585.94        652.92        16.05 o
   2   1   2       1364.38       1559.21        38.22 o
   3   1   2       2045.68       2359.11        57.75 o
   4   1   2        118.95        116.81         3.05 o
   5   1   2          0.05          0.56         0.31 o
   6   1   2        323.76        304.84         8.91 o
   7   1   2        159.92        153.75         5.94 o
   8   1   2        164.00        156.01         8.85 o
   9   1   2          0.08          1.26         1.01 o
  -9   2   2          4.90          4.51         1.00 o
  -8   2   2         74.87         74.72         3.22 o
  -7   2   2         63.49         60.45         2.15 o
  -6   2   2         45.46         38.25         3.35 o
  -5   2   2         11.54          8.91         0.59 o
  -4   2   2       2086.48       2012.65        56.89 o
  -3   2   2       1032.02        958.97        30.63 o
  -2   2   2        808.86        812.66        24.27 o
  -1   2   2        317.98        284.21         9.92 o
   0   2   2       3764.09       4026.50       148.44 o
   1   2   2       1780.81       1912.36        63.19 o
   2   2   2         71.94         82.01         2.15 o
   3   2   2        135.17        147.25         3.78 o
   4   2   2        195.91        194.15         4.94 o
   5   2   2        100.42        100.32         2.73 o
   6   2   2          4.42          6.26         0.82 o
   7   2   2         15.66         19.10         1.49 o
   8   2   2         28.96         27.06         1.78 o
  -9   3   2         35.68         37.33         2.12 o
  -8   3   2          0.20          1.14         0.63 o
  -7   3   2        100.78        101.14         3.70 o
  -6   3   2        113.88         97.48         3.06 o
  -5   3   2        228.63        214.11         6.29 o
  -4   3   2         14.64         19.98         0.98 o
  -3   3   2        365.41        324.36        13.22 o
  -2   3   2        438.98        382.58         9.50 o
  -1   3   2        301.62        266.04         8.90 o
   0   3   2          0.48          1.68         0.37 o
   1   3   2        344.78        394.50        11.85 o
   2   3   2       1092.96       1160.19        28.62 o
   3   3   2        397.35        422.80        10.51 o
   4   3   2         33.30         38.59         1.24 o
   5   3   2         31.82         32.89         1.37 o
   6   3   2        349.30        349.14        10.33 o
   7   3   2        141.51        134.07         8.85 o
   8   3   2         20.42         24.29         3.16 o
  -9   4   2          9.85         10.79         0.99 o
  -8   4   2         64.19         53.12         2.32 o
  -7   4   2         16.68         16.61         1.04 o
  -6   4   2         37.16         29.99         1.31 o
  -5   4   2        180.33        165.96         4.98 o
  -4   4   2       1022.82        877.28        37.47 o
  -3   4   2        515.08        462.06        11.48 o
  -2   4   2         35.33         36.55         1.55 o
  -1   4   2         94.84         71.07         6.07 o
   0   4   2       2347.16       2524.35        75.27 o
   1   4   2       1029.61       1094.06        42.52 o
   2   4   2         74.23         75.39         2.50 o
   3   4   2        196.17        200.89         6.21 o
   4   4   2         44.87         50.86         2.43 o
   5   4   2        222.94        222.59         8.91 o
   6   4   2         40.46         39.60         2.25 o
   7   4   2         76.68         74.75         5.57 o
  -9   5   2          0.19         -0.13         0.85 o
  -8   5   2         10.51         10.38         0.94 o
  -7   5   2         80.30         79.75         3.38 o
  -6   5   2        120.59        108.82         6.66 o
  -5   5   2         25.15         20.38         0.98 o
  -4   5   2        279.99        243.24         7.01 o
  -3   5   2         47.44         40.54         1.47 o
  -2   5   2        360.91        318.90         9.62 o
  -1   5   2         61.85         49.22         1.70 o
   0   5   2        116.50        117.26         3.73 o
   1   5   2        753.90        780.58        26.38 o
   2   5   2          2.88          3.37         0.50 o
   3   5   2          9.87          8.72         0.97 o
   4   5   2          1.45          4.95         0.97 o
   5   5   2        182.62        175.70         7.28 o
   6   5   2        167.17        166.82         7.00 o
   7   5   2          5.39          7.59         2.15 o
  -8   6   2         22.83         24.68         4.11 o
  -7   6   2         14.18         15.33         1.31 o
  -6   6   2         17.90         14.58         1.19 o
  -5   6   2         73.62         63.67         4.93 o
  -4   6   2        214.95        193.64         8.22 o
  -3   6   2        324.73        284.31        10.70 o
  -2   6   2         20.12         17.73         0.91 o
  -1   6   2        469.10        406.30        14.93 o
   0   6   2        174.18        164.71         6.66 o
   1   6   2         22.40         23.64         1.10 o
   2   6   2         89.23         92.14         4.05 o
   3   6   2        197.35        213.79        14.86 o
   4   6   2        224.99        229.45        10.31 o
   5   6   2         51.35         50.91         2.76 o
   6   6   2          7.67          5.66         1.21 o
  -8   7   2         10.38         11.79         1.37 o
  -7   7   2         42.94         40.89         3.29 o
  -6   7   2         12.69         14.24         1.21 o
  -5   7   2         11.97         10.03         1.00 o
  -4   7   2         97.45        106.44         4.31 o
  -3   7   2        184.35        176.98         8.41 o
  -2   7   2         18.89         19.08         0.98 o
  -1   7   2        119.40        107.61         3.49 o
   0   7   2         36.14         35.83         1.45 o
   2   7   2         18.53         17.63         1.47 o
   3   7   2          9.25          9.55         1.25 o
   4   7   2          2.06          1.78         0.97 o
   5   7   2         28.24         25.78         1.96 o
  -7   8   2          3.52          5.14         1.03 o
  -6   8   2         22.71         27.91         1.70 o
  -5   8   2         45.38         44.62         3.35 o
  -4   8   2         38.63         32.96         1.70 o
  -3   8   2          7.24          7.11         0.84 o
  -2   8   2         16.29         16.95         1.58 o
  -1   8   2         84.31         75.43         3.93 o
   0   8   2         82.04         80.98         4.51 o
   1   8   2          0.79          2.09         0.98 o
   2   8   2         50.19         55.41         5.69 o
   3   8   2         13.84         15.84         1.56 o
   4   8   2        104.61        106.60         6.58 o
  -6   9   2          4.56          5.44         1.77 o
  -5   9   2         10.12         12.20         1.12 o
  -4   9   2         28.48         30.71         2.28 o
  -3   9   2         38.54         43.03         4.62 o
  -2   9   2          2.09          3.52         1.08 o
  -1   9   2         11.26         12.27         0.89 o
   0   9   2         47.23         45.45         5.69 o
   1   9   2         53.99         61.21        10.18 o
   2   9   2          2.90          1.97         1.12 o
  -4  10   2          0.47         -0.76         0.89 o
  -3  10   2          4.92          6.85         1.33 o
  -2  10   2         13.22         15.30         2.15 o
  -1  10   2         13.26         17.33         2.28 o
   0  10   2          8.79         11.89         2.02 o
   0 -10   3          1.21          2.38         1.03 o
   1 -10   3         23.90         24.22         4.05 o
   2 -10   3         18.00         16.70         2.28 o
  -2  -9   3          7.54          5.94         1.20 o
  -1  -9   3         44.19         43.85         9.11 o
   0  -9   3         50.91         42.11         4.62 o
   1  -9   3         17.07         16.17         2.21 o
   2  -9   3          5.46          3.67         1.39 o
   3  -9   3         19.44         13.53         1.90 o
   4  -9   3         41.94         54.26         3.42 o
   5  -9   3          3.68          3.42         1.39 o
  -4  -8   3          0.72          0.36         1.09 o
  -3  -8   3         58.74         54.83         5.76 o
  -1  -8   3         16.72         12.51         1.33 o
   0  -8   3          2.16          1.20         0.85 o
   1  -8   3         45.72         47.06         6.83 o
   2  -8   3         95.93         91.92         9.93 o
   3  -8   3          0.09         -0.70         0.70 o
   4  -8   3         25.15         28.08         2.15 o
   5  -8   3         21.44         27.32         2.28 o
   6  -8   3          7.26          9.49         1.64 o
  -5  -7   3         75.08         77.75         3.80 o
  -4  -7   3         49.85         47.67         2.67 o
  -3  -7   3         47.62         48.40         3.92 o
  -2  -7   3         83.93         79.63         6.07 o
  -1  -7   3         79.39         71.63         7.59 o
   0  -7   3        186.76        159.43        12.96 o
   1  -7   3          0.88          0.19         0.46 o
   2  -7   3         63.68         63.92         2.19 o
   3  -7   3        125.20        133.10         4.64 o
   4  -7   3         50.93         50.03         2.61 o
   5  -7   3         37.72         36.85         1.78 o
   6  -7   3         12.98         14.46         1.15 o
   7  -7   3         11.06         12.31         1.58 o
   8  -7   3         42.14         49.83         3.29 o
  -6  -6   3         17.92         15.40         1.70 o
  -5  -6   3          0.16         -0.36         0.96 o
  -4  -6   3         96.42         94.54         4.25 o
  -3  -6   3        188.80        195.66         5.97 o
  -2  -6   3        333.63        319.52         9.36 o
  -1  -6   3          0.39          0.07         0.46 o
   0  -6   3         30.19         26.97         1.36 o
   1  -6   3        351.96        350.33        12.37 o
   2  -6   3         42.43         44.30         1.37 o
   3  -6   3         10.51         11.54         0.67 o
   4  -6   3        117.82        132.77         5.44 o
   5  -6   3         85.45         92.54         3.86 o
   6  -6   3         23.60         29.10         1.60 o
   7  -6   3          0.04         -0.42         0.79 o
   8  -6   3         10.09         12.43         1.37 o
  -7  -5   3          5.80          5.69         2.40 o
  -6  -5   3        153.41        149.10         4.86 o
  -5  -5   3        119.40        136.52         4.35 o
  -4  -5   3         94.83         96.87         3.15 o
  -3  -5   3          2.28          8.57         1.93 o
  -2  -5   3        246.03        237.32         7.06 o
  -1  -5   3        221.08        205.28         6.12 o
   0  -5   3         75.24         70.14         1.92 o
   1  -5   3        264.73        264.94         6.63 o
   2  -5   3        531.44        544.38        13.46 o
   3  -5   3        317.42        303.74         8.71 o
   4  -5   3        148.96        141.71         4.91 o
   5  -5   3          0.14          0.90         0.61 o
   6  -5   3         25.41         24.76         1.42 o
   7  -5   3         31.29         27.85         1.58 o
   8  -5   3         27.25         29.30         1.76 o
  -8  -4   3         72.73         72.60         4.30 o
  -7  -4   3        326.68        337.03        12.29 o
  -6  -4   3          8.06          9.38         0.98 o
  -5  -4   3          0.86          2.23         0.56 o
  -4  -4   3         71.92         64.80         2.23 o
  -3  -4   3        345.42        368.77        10.86 o
  -2  -4   3        315.41        326.79         9.62 o
  -1  -4   3        139.98        151.25         4.54 o
   0  -4   3       1113.48       1104.27        34.09 o
   1  -4   3       1112.33       1149.31        28.13 o
   2  -4   3         72.16         68.45         1.86 o
   3  -4   3         30.06         40.83         1.96 o
   4  -4   3        358.00        370.89        10.59 o
   5  -4   3        101.90        121.31         3.71 o
   6  -4   3          0.25         -0.37         0.67 o
   7  -4   3          5.15          4.25         0.88 o
   8  -4   3         53.17         61.57         2.67 o
   9  -4   3         69.59         79.43         5.06 o
  -8  -3   3         15.32         19.88         2.21 o
  -7  -3   3         65.41         72.46         3.18 o
  -6  -3   3         25.77         26.87         1.28 o
  -5  -3   3          9.62          9.24         0.73 o
  -4  -3   3         75.40         71.15         2.94 o
  -3  -3   3        616.71        649.11        18.85 o
  -2  -3   3       2708.34       2967.03        85.18 o
  -1  -3   3       1036.64       1041.02        30.10 o
   0  -3   3         72.08         79.56         2.38 o
   1  -3   3        454.73        461.83        11.42 o
   2  -3   3        297.42        278.21         7.70 o
   3  -3   3        273.71        259.32         6.47 o
   4  -3   3         11.86         16.29         0.72 o
   5  -3   3         49.19         54.37         1.87 o
   6  -3   3         10.37         12.86         1.00 o
   7  -3   3        164.85        165.78         5.83 o
   8  -3   3         33.96         35.12         1.94 o
   9  -3   3         25.39         27.36         1.82 o
  -8  -2   3        133.12        137.51         5.49 o
  -7  -2   3         75.07         78.06         3.37 o
  -6  -2   3          0.83          0.60         0.67 o
  -5  -2   3         59.43         54.02         1.93 o
  -4  -2   3       2411.66       2740.14        78.18 o
  -3  -2   3       1912.40       2208.81        63.56 o
  -2  -2   3         12.41         11.96         0.76 o
  -1  -2   3        341.20        343.17        13.83 o
   0  -2   3        655.64        641.73        15.85 o
   1  -2   3        160.39        155.02         4.31 o
   2  -2   3         27.01         31.15         1.02 o
   3  -2   3        202.16        196.04         5.50 o
   4  -2   3        690.56        783.88        21.40 o
   5  -2   3        310.77        345.79        10.04 o
   6  -2   3         80.03         80.31         2.67 o
   7  -2   3        214.05        209.23         7.22 o
   8  -2   3        239.04        235.86         8.15 o
   9  -2   3         26.02         22.71         1.64 o
  -9  -1   3          4.04          4.42         1.05 o
  -8  -1   3          1.78          2.78         1.52 o
  -7  -1   3        116.26        107.96         4.34 o
  -6  -1   3        187.07        195.70         7.29 o
  -5  -1   3        234.81        249.03         7.37 o
  -4  -1   3        154.01        173.87         5.22 o
  -3  -1   3       1393.66       1614.33        46.47 o
  -2  -1   3       1053.56       1090.63        33.64 o
  -1  -1   3          5.18         15.50         2.85 o
   0  -1   3        219.58        247.35         6.78 o
   1  -1   3       1153.48       1125.19        30.53 o
   2  -1   3        178.21        154.18         4.31 o
   3  -1   3        763.24        860.10        21.26 o
   4  -1   3          0.48          3.81         0.44 o
   5  -1   3        155.18        162.82         4.86 o
   6  -1   3        216.91        208.39         6.20 o
   7  -1   3         11.68         12.12         1.06 o
   8  -1   3          0.89          1.94         0.85 o
   9  -1   3          7.14          6.96         1.39 o
  -9   0   3         36.76         35.42         2.12 o
  -8   0   3        198.04        194.01         7.35 o
  -7   0   3        159.92        174.89         6.59 o
  -6   0   3        299.11        312.64        11.23 o
  -5   0   3        366.17        430.70        15.18 o
  -4   0   3       1620.95       1841.40        52.58 o
  -3   0   3          2.39          2.05         0.24 o
  -2   0   3        134.38        130.75         3.91 o
  -1   0   3       2098.88       2259.81        55.54 o
   0   0   3         23.39         21.02         0.78 o
   1   0   3        667.93        695.54        18.88 o
   2   0   3        151.02        168.45         4.69 o
   3   0   3        819.97        911.01        22.44 o
   4   0   3       1394.19       1523.59        37.52 o
   5   0   3         17.73         15.60         0.76 o
   6   0   3          5.04          8.22         0.72 o
   7   0   3        326.86        302.38        10.17 o
   8   0   3        127.98        112.82         5.69 o
   9   0   3         57.17         45.28         2.91 o
  -9   1   3          4.91          5.91         1.12 o
  -8   1   3         86.64         86.32         3.64 o
  -7   1   3        231.30        247.79         9.08 o
  -6   1   3        178.70        167.16         4.98 o
  -5   1   3         12.68         11.19         0.68 o
  -4   1   3        156.88        137.96         5.98 o
  -3   1   3       1507.29       1484.73        93.35 o
  -2   1   3        637.48        623.73        23.12 o
  -1   1   3        212.51        196.76         5.57 o
   0   1   3        502.83        539.34        15.09 o
   1   1   3        409.96        443.22        10.98 o
   2   1   3       1672.01       1837.58        45.13 o
   3   1   3         14.26         17.39         0.71 o
   4   1   3        183.19        187.43         4.78 o
   5   1   3        244.15        230.78         5.91 o
   6   1   3        114.77        110.60         3.47 o
   7   1   3         16.69         14.17         1.12 o
   8   1   3         12.71         14.42         1.64 o
  -9   2   3         59.94         68.70         3.13 o
  -8   2   3        122.74        130.04         5.13 o
  -7   2   3         10.36         10.25         1.04 o
  -6   2   3        189.64        148.49         5.14 o
  -5   2   3        294.30        273.08         7.94 o
  -4   2   3        216.29        197.44         9.61 o
  -3   2   3        131.24        120.63         3.72 o
  -2   2   3       1350.57       1281.10        38.11 o
  -1   2   3        842.22        851.36        24.00 o
   0   2   3        241.88        293.65        11.64 o
   1   2   3          0.92          1.90         0.29 o
   2   2   3        779.32        826.54        20.42 o
   3   2   3       1156.90       1249.98        30.69 o
   4   2   3        287.89        295.12         7.42 o
   5   2   3         14.77         17.91         0.82 o
   6   2   3         28.44         27.53         1.27 o
   7   2   3        238.42        212.62         9.87 o
  -9   3   3          1.21          1.30         0.91 o
  -8   3   3        107.80        103.95         4.31 o
  -7   3   3        146.25        126.51         4.51 o
  -6   3   3         27.22         27.85         1.26 o
  -5   3   3         66.98         66.91         2.15 o
  -4   3   3        597.21        545.68        15.49 o
  -3   3   3       1276.60       1179.94        29.19 o
  -2   3   3         66.23         54.01         3.04 o
  -1   3   3        150.66        155.70         4.80 o
   0   3   3         27.21         18.80         0.83 o
   1   3   3       1632.52       1678.57        66.10 o
   2   3   3       1437.78       1598.60        47.58 o
   3   3   3         47.18         50.03         1.46 o
   4   3   3         72.17         69.03         1.95 o
   5   3   3        207.42        208.93         6.55 o
   6   3   3        102.68         99.19         4.34 o
   7   3   3         61.30         57.17         4.55 o
  -9   4   3         29.53         24.16         2.28 o
  -8   4   3          3.59          3.94         1.39 o
  -7   4   3          2.30          3.42         0.64 o
  -6   4   3        213.29        201.82         6.83 o
  -5   4   3        224.29        196.68         5.73 o
  -4   4   3          7.59          9.16         1.32 o
  -3   4   3        281.05        248.56         6.27 o
  -2   4   3        162.16        123.49         3.88 o
  -1   4   3        248.36        212.18         6.48 o
   0   4   3         96.99         88.56         2.87 o
   1   4   3         12.09         11.60         0.78 o
   2   4   3        691.89        738.15        22.07 o
   3   4   3         80.03         79.82         2.70 o
   4   4   3         47.19         47.42         1.80 o
   5   4   3         39.70         34.74         1.94 o
   6   4   3        220.97        210.24         8.55 o
   7   4   3         55.78         53.63         4.43 o
  -9   5   3         12.06         13.29         1.25 o
  -8   5   3         66.14         70.74         5.40 o
  -7   5   3        153.19        142.57         5.05 o
  -6   5   3         12.41         13.82         1.02 o
  -5   5   3        338.17        294.85        15.81 o
  -4   5   3         64.55         61.18         6.01 o
  -3   5   3        240.58        211.28         6.46 o
  -2   5   3        133.66        115.11         3.64 o
  -1   5   3        148.62        138.77         4.83 o
   0   5   3        280.07        274.17         8.33 o
   1   5   3        458.32        472.06        15.23 o
   2   5   3         63.28         62.63         2.22 o
   3   5   3        187.88        190.45         5.97 o
   4   5   3        342.49        348.77        13.76 o
   5   5   3        124.30        130.38         5.58 o
   6   5   3          1.98          3.69         1.58 o
   7   5   3         18.76         16.95         2.66 o
  -8   6   3          0.05          0.05         1.33 o
  -7   6   3         39.18         36.94         2.66 o
  -6   6   3         58.85         53.84         6.13 o
  -5   6   3         17.72         13.11         1.90 o
  -4   6   3         47.65         41.76         4.17 o
  -3   6   3        121.29        114.47         4.53 o
  -2   6   3        346.15        318.89         9.66 o
  -1   6   3         34.46         38.28         1.91 o
   0   6   3          0.32          0.36         0.43 o
   1   6   3         34.82         32.96         1.41 o
   2   6   3        556.42        584.21        17.53 o
   3   6   3          1.17          1.31         0.85 o
   4   6   3          0.57          0.82         0.94 o
   5   6   3         14.79         15.61         1.51 o
   6   6   3         19.63         18.20         1.76 o
  -7   7   3          0.16          0.47         0.82 o
  -6   7   3          8.37          9.96         1.03 o
  -5   7   3         92.45         93.37         6.01 o
  -4   7   3         80.58         70.85         6.70 o
  -3   7   3        134.74        127.82         5.50 o
  -2   7   3         45.23         44.05         1.68 o
  -1   7   3          7.16          8.67         0.71 o
   0   7   3        126.32        115.14         5.31 o
   1   7   3         32.27         33.14         1.82 o
   2   7   3         56.20         55.37         2.81 o
   3   7   3        130.59        137.19         9.74 o
   4   7   3         38.45         37.33         2.85 o
   5   7   3         78.53         87.12         4.18 o
  -7   8   3         19.35         21.38         2.66 o
  -6   8   3         26.22         24.87         1.61 o
  -5   8   3          0.02          0.03         0.63 o
  -4   8   3          0.11          0.16         0.89 o
  -3   8   3         34.21         34.80         1.79 o
  -2   8   3         52.33         51.53         2.16 o
  -1   8   3          0.26          0.60         0.57 o
   0   8   3         23.69         23.62         1.23 o
   1   8   3        146.79        141.61         8.54 o
   2   8   3        100.64        101.92        10.37 o
   3   8   3         18.51         19.10         2.97 o
  -5   9   3          5.93          6.38         1.20 o
  -4   9   3          6.18          7.64         1.20 o
  -3   9   3          2.14          1.82         0.75 o
  -2   9   3         50.74         50.91         4.05 o
  -1   9   3         25.09         32.93         1.79 o
   0   9   3         37.68         42.31         7.65 o
   1   9   3          4.37          6.34         1.20 o
   2   9   3         14.46         15.30         2.40 o
  -3  10   3         36.98         47.31         3.04 o
  -2  10   3         15.53         19.10         1.77 o
  -1  10   3          0.76          0.89         1.39 o
   0 -10   4         29.34         33.80         6.64 o
   1 -10   4         18.43         22.39         2.40 o
  -2  -9   4         32.33         31.67         6.96 o
  -1  -9   4          9.93         11.22         2.09 o
   0  -9   4          1.14          0.95         0.94 o
   1  -9   4          0.26          1.33         0.95 o
   4  -9   4          7.35          9.87         1.64 o
   5  -9   4          1.43          0.76         1.39 o
  -4  -8   4         51.24         53.85         6.45 o
  -3  -8   4         31.31         25.54         3.42 o
  -2  -8   4          3.81          3.72         1.12 o
  -1  -8   4         49.27         36.73         2.15 o
   0  -8   4         93.45         83.34         8.35 o
   2  -8   4          6.88          5.48         1.20 o
   3  -8   4         29.04         35.29         2.53 o
   4  -8   4         28.84         35.14         1.74 o
   5  -8   4         15.46         18.53         1.38 o
   6  -8   4          0.04          0.40         0.85 o
  -5  -7   4          1.95          2.42         1.21 o
  -4  -7   4          7.37          6.58         1.28 o
  -3  -7   4        208.81        182.80        11.89 o
  -2  -7   4        120.21        101.88        11.51 o
  -1  -7   4         96.50         98.28         3.71 o
   0  -7   4          5.69          6.77         0.71 o
   1  -7   4         29.21         29.01         2.40 o
   2  -7   4         34.33         35.41         1.61 o
   3  -7   4          2.29          3.14         0.67 o
   4  -7   4          9.04         10.55         0.97 o
   5  -7   4         37.80         41.28         2.28 o
   6  -7   4         26.44         27.64         2.40 o
   7  -7   4         22.08         27.52         1.67 o
  -6  -6   4         16.83         15.80         1.70 o
  -5  -6   4         52.05         48.64         2.73 o
  -4  -6   4        205.68        196.86         9.49 o
  -3  -6   4         52.40         47.75         1.84 o
  -2  -6   4         38.07         37.50         2.01 o
  -1  -6   4         43.72         40.35         2.77 o
   0  -6   4        119.63        109.80         6.62 o
   1  -6   4         39.15         40.08         1.28 o
   2  -6   4        161.29        161.03         4.74 o
   3  -6   4        141.82        150.09         5.22 o
   4  -6   4        215.63        239.84         8.12 o
   5  -6   4         89.06        100.53         3.74 o
   6  -6   4          3.46          4.08         1.08 o
   7  -6   4         58.14         62.69         2.67 o
   8  -6   4         25.40         29.72         2.40 o
  -7  -5   4        174.20        165.82         8.10 o
  -6  -5   4        257.11        258.75         7.85 o
  -5  -5   4          3.71          3.01         0.73 o
  -4  -5   4         80.59         79.53         2.71 o
  -3  -5   4        552.02        537.65        15.72 o
  -2  -5   4          6.47          8.09         0.70 o
  -1  -5   4         80.97         78.07         2.54 o
   0  -5   4        105.06         94.92         2.95 o
   1  -5   4        445.25        475.37        11.77 o
   2  -5   4        138.21        151.72         4.73 o
   3  -5   4          4.00          3.50         0.44 o
   4  -5   4         10.17         12.75         1.03 o
   5  -5   4        277.24        318.76        10.65 o
   6  -5   4         42.15         38.90         2.40 o
   7  -5   4          0.03         -0.79         0.79 o
   8  -5   4         12.14         14.65         1.37 o
  -6  -4   4         91.78        102.44         3.44 o
  -5  -4   4         24.03         24.53         1.23 o
  -4  -4   4          1.19          2.15         0.54 o
  -3  -4   4          0.25          0.66         0.40 o
  -2  -4   4         90.45         92.07         3.91 o
  -1  -4   4        215.76        183.68         6.21 o
   0  -4   4        775.96        825.71        23.33 o
   1  -4   4          7.69         11.76         0.72 o
   2  -4   4         88.60         83.07         3.11 o
   3  -4   4        507.65        482.23        16.89 o
   4  -4   4        508.65        535.11        17.44 o
   5  -4   4          0.12         -0.04         0.70 o
   6  -4   4         71.44         65.61         2.67 o
   7  -4   4         30.26         30.94         1.67 o
   8  -4   4         39.35         43.32         2.72 o
  -8  -3   4        240.23        246.64        10.69 o
  -7  -3   4        400.54        394.12        14.27 o
  -6  -3   4          9.17         11.80         0.89 o
  -5  -3   4          4.32          4.09         0.58 o
  -4  -3   4        210.40        202.06         6.09 o
  -3  -3   4       1340.44       1412.68        40.83 o
  -2  -3   4        112.97        124.98         3.86 o
  -1  -3   4         59.83         56.15         1.84 o
   0  -3   4        756.83        782.19        20.19 o
   1  -3   4       1167.22       1226.60        33.34 o
   2  -3   4        116.26        115.23         3.30 o
   3  -3   4        123.41        129.28         3.73 o
   4  -3   4        286.17        299.02         9.90 o
   5  -3   4        167.83        188.14         6.46 o
   6  -3   4         40.12         42.96         2.00 o
   7  -3   4          2.71          3.59         1.45 o
   8  -3   4        105.84        104.58         4.05 o
   9  -3   4         22.72         24.16         2.78 o
  -8  -2   4          0.27          1.50         0.98 o
  -7  -2   4         58.06         63.12         4.55 o
  -6  -2   4          1.33          1.60         0.76 o
  -5  -2   4         12.63         12.59         0.84 o
  -4  -2   4         69.84         78.28         2.57 o
  -3  -2   4        585.39        617.30        17.99 o
  -2  -2   4        326.73        350.92        10.27 o
  -1  -2   4        713.28        679.06        19.63 o
   0  -2   4       1236.51       1268.69        34.77 o
   1  -2   4         18.94         19.30         0.79 o
   2  -2   4        535.69        520.02        14.24 o
   3  -2   4        226.79        203.22         5.69 o
   4  -2   4        420.96        453.83        12.52 o
   5  -2   4          7.55          7.98         0.85 o
   6  -2   4        230.17        220.69         7.53 o
   7  -2   4        137.44        135.81         4.90 o
   8  -2   4          0.56          2.64         0.94 o
   9  -2   4          0.03          1.77         1.39 o
  -8  -1   4        137.01        137.90         5.46 o
  -7  -1   4         77.31         81.03         5.82 o
  -6  -1   4         27.88         28.25         1.64 o
  -5  -1   4        206.94        215.20         6.44 o
  -4  -1   4       1203.70       1275.91        36.90 o
  -3  -1   4       1461.96       1616.00        46.56 o
  -2  -1   4          0.76          7.31         2.02 o
  -1  -1   4        106.46         83.38         2.65 o
   0  -1   4       3133.81       3322.03        89.92 o
   1  -1   4        210.58        208.01         6.19 o
   2  -1   4          7.17          9.43         0.53 o
   3  -1   4        478.40        495.49        13.61 o
   4  -1   4        681.99        711.82        19.42 o
   5  -1   4        591.00        613.59        20.01 o
   6  -1   4         53.28         50.35         2.18 o
   7  -1   4        165.48        155.42         5.53 o
   8  -1   4         74.48         66.47         2.85 o
  -9   0   4         14.24         17.05         1.61 o
  -8   0   4          9.08         10.39         1.77 o
  -7   0   4        383.61        414.05        24.16 o
  -6   0   4        164.23        178.66         7.02 o
  -5   0   4        179.79        189.70         6.95 o
  -4   0   4         53.48         57.62         1.91 o
  -3   0   4        410.70        423.09        12.28 o
  -2   0   4        600.34        609.57        16.59 o
  -1   0   4        329.06        369.63         9.13 o
   0   0   4        521.13        548.95        14.94 o
   1   0   4         87.53         92.98         2.66 o
   2   0   4        546.16        512.58        14.04 o
   3   0   4        801.93        867.43        23.63 o
   4   0   4         20.31         25.39         0.92 o
   5   0   4        153.65        156.80         4.52 o
   6   0   4        331.71        312.35        10.44 o
   7   0   4         15.36         15.48         1.24 o
   8   0   4          9.14         10.15         1.12 o
  -9   1   4         40.47         44.70         2.47 o
  -8   1   4        158.74        166.37         9.04 o
  -7   1   4         12.58         11.37         1.12 o
  -6   1   4          6.11          8.77         0.95 o
  -5   1   4         82.99         76.37         3.10 o
  -4   1   4        303.71        303.11        10.72 o
  -3   1   4        546.48        540.82        15.39 o
  -2   1   4          7.39          6.12         0.32 o
  -1   1   4        519.54        519.71        13.10 o
   0   1   4       1971.05       1983.81        55.39 o
   1   1   4        335.97        313.73         7.78 o
   2   1   4        267.66        254.54         6.37 o
   3   1   4       1834.12       1972.65        48.49 o
   4   1   4        600.80        616.48        15.30 o
   5   1   4        117.71        111.97         3.00 o
   6   1   4        112.26        102.03         3.74 o
   7   1   4         49.25         44.32         3.42 o
   8   1   4         24.68         19.48         1.77 o
  -9   2   4          2.76          2.85         1.00 o
  -8   2   4         61.28         59.07         2.76 o
  -7   2   4        306.92        286.58        10.53 o
  -6   2   4         52.98         55.68         3.60 o
  -5   2   4         86.87         83.61         2.92 o
  -4   2   4        225.80        217.81         6.34 o
  -3   2   4       1032.97        969.88        46.17 o
  -2   2   4       1747.30       1675.98        48.89 o
  -1   2   4         23.68         26.35         1.00 o
   0   2   4         51.71         40.40         1.38 o
   1   2   4       1116.88       1187.10        29.17 o
   2   2   4        794.84        886.59        21.79 o
   3   2   4         27.35         27.22         0.95 o
   4   2   4         62.66         64.61         1.84 o
   5   2   4         55.84         56.25         1.75 o
   6   2   4        168.76        157.34         4.60 o
  -9   3   4         54.54         51.26         2.61 o
  -8   3   4          4.90          4.68         1.08 o
  -7   3   4          0.07          0.19         0.58 o
  -6   3   4         18.48         14.02         0.85 o
  -5   3   4        115.00         91.82         2.86 o
  -4   3   4        478.55        425.27        15.68 o
  -3   3   4         14.68         13.49         0.82 o
  -2   3   4        144.95        124.96         5.09 o
  -1   3   4        196.69        143.76         4.44 o
   0   3   4        600.71        611.30        18.29 o
   1   3   4        103.68        104.05         3.33 o
   2   3   4        791.61        855.18        25.56 o
   3   3   4        443.42        437.26        13.26 o
   4   3   4        161.92        162.40         5.13 o
   5   3   4        131.79        132.56         4.34 o
   6   3   4        103.53         94.10         5.44 o
  -9   4   4         14.01         12.11         1.83 o
  -8   4   4         30.75         30.43         1.70 o
  -7   4   4        113.51        114.24         4.11 o
  -6   4   4        252.50        228.16         7.68 o
  -5   4   4         17.27         13.72         1.27 o
  -4   4   4        598.94        568.66        16.16 o
  -3   4   4        424.90        399.36         9.92 o
  -2   4   4        191.10        164.42         5.11 o
  -1   4   4         53.34         46.74         1.64 o
   0   4   4        615.74        624.09        18.70 o
   1   4   4        973.40       1019.29        31.31 o
   2   4   4         92.52         99.92         3.25 o
   3   4   4          0.78          0.45         0.46 o
   4   4   4         37.33         38.02         1.57 o
   5   4   4        247.64        245.38         9.85 o
   6   4   4          6.41          6.70         1.39 o
  -9   5   4          4.30          4.55         1.39 o
  -8   5   4         17.81         14.44         1.39 o
  -7   5   4          0.25          1.78         0.82 o
  -6   5   4         45.48         39.97         3.04 o
  -5   5   4         25.65         26.54         3.98 o
  -4   5   4          0.25         -0.06         0.51 o
  -3   5   4          9.51          8.77         0.62 o
  -2   5   4        453.16        407.43        15.76 o
  -1   5   4        242.16        199.53         6.17 o
   0   5   4        295.42        305.91         9.31 o
   1   5   4         10.53         10.95         0.83 o
   2   5   4        140.55        139.65         4.45 o
   3   5   4        246.88        263.42         8.15 o
   4   5   4         31.91         36.25         2.09 o
   5   5   4          3.25          4.93         1.64 o
   6   5   4         75.28         67.42         4.30 o
  -8   6   4         23.71         23.20         3.16 o
  -7   6   4         55.70         57.83         8.16 o
  -6   6   4          0.03         -0.63         0.63 o
  -5   6   4         12.68         11.75         1.00 o
  -4   6   4        318.10        297.64        15.94 o
  -3   6   4        353.81        336.82        12.64 o
  -2   6   4         45.49         43.99         1.67 o
  -1   6   4         66.13         67.30         2.32 o
   0   6   4         45.75         46.67         1.78 o
   1   6   4        322.67        343.99        10.46 o
   2   6   4         72.48         72.19         2.56 o
   3   6   4        142.64        141.92         5.96 o
   4   6   4         92.20         95.42         4.27 o
   5   6   4         34.33         31.49         2.03 o
  -7   7   4          3.55          3.78         0.94 o
  -6   7   4         44.56         50.51         3.04 o
  -5   7   4         26.43         25.15         2.47 o
  -4   7   4          0.49         -0.11         0.61 o
  -3   7   4         31.69         38.46         1.88 o
  -2   7   4         62.87         65.05         2.29 o
  -1   7   4         34.10         31.11         1.70 o
   0   7   4          7.55          7.24         0.72 o
   1   7   4        116.06        116.03         4.61 o
   2   7   4        135.55        149.70        13.41 o
   3   7   4         37.82         42.28         2.59 o
   4   7   4         54.47         56.07         2.94 o
  -6   8   4          0.08          0.37         1.71 o
  -5   8   4         11.21         12.65         1.12 o
  -4   8   4         64.58         64.40         4.74 o
  -3   8   4         33.84         32.16         1.70 o
  -2   8   4          1.98          3.14         0.63 o
  -1   8   4         58.91         54.17         2.32 o
   0   8   4         51.40         54.28         3.81 o
   1   8   4         36.32         40.96         3.98 o
   2   8   4         23.16         20.57         1.74 o
   3   8   4          8.83         11.90         1.96 o
  -4   9   4          8.19          9.89         1.12 o
  -3   9   4         45.65         50.46         2.40 o
  -2   9   4         11.43         14.68         1.39 o
  -1   9   4          6.81          7.54         0.86 o
   0   9   4          1.04          2.50         1.03 o
   1   9   4         45.92         57.72         9.55 o
  -2  -9   5          3.46          2.91         1.77 o
  -1  -9   5         16.84         17.70         3.23 o
   0  -9   5         18.88         19.86         2.28 o
   1  -9   5         42.33         49.46         3.54 o
   5  -9   5         19.32         29.98         2.78 o
  -4  -8   5          0.53          2.40         1.90 o
  -3  -8   5          6.90          7.30         1.29 o
  -2  -8   5         70.41         63.29         9.36 o
  -1  -8   5         54.15         62.10         4.17 o
   0  -8   5         53.85         55.65         3.92 o
   1  -8   5          0.14          1.01         1.26 o
   2  -8   5         26.65         33.27         1.73 o
   3  -8   5         32.45         38.20         2.53 o
   4  -8   5          3.12          3.55         0.88 o
   5  -8   5          4.12          6.60         1.06 o
   6  -8   5          8.16         11.09         1.33 o
  -5  -7   5         16.21         16.50         1.70 o
  -4  -7   5         15.44         16.41         1.64 o
  -3  -7   5         65.54         65.17         6.45 o
  -2  -7   5          1.92          1.36         0.67 o
  -1  -7   5         33.17         33.16         2.75 o
   0  -7   5         99.52        101.26         3.80 o
   1  -7   5        105.63        112.97         4.16 o
   2  -7   5          6.51          7.51         0.85 o
   3  -7   5         44.35         46.12         2.05 o
   4  -7   5         82.81         96.01         3.65 o
   5  -7   5         25.21         28.25         2.66 o
   6  -7   5          0.71         -0.06         1.26 o
   7  -7   5          0.82          0.25         1.14 o
  -6  -6   5         50.97         47.03         2.07 o
  -5  -6   5         71.05         74.37         2.72 o
  -4  -6   5          1.67          2.32         0.79 o
  -3  -6   5        124.14        121.77         4.63 o
  -2  -6   5        372.03        360.78        10.59 o
  -1  -6   5         74.85         66.68         4.55 o
   0  -6   5         73.99         67.57         3.73 o
   1  -6   5        151.49        141.38         7.56 o
   2  -6   5         77.05         90.20         2.78 o
   3  -6   5         20.94         25.44         1.16 o
   4  -6   5          6.78         10.73         1.26 o
   5  -6   5         13.33         22.01         1.47 o
   6  -6   5         55.77         60.89         3.35 o
   7  -6   5         10.79         12.34         1.33 o
  -7  -5   5         70.53         70.20         4.17 o
  -6  -5   5         21.10         22.54         2.03 o
  -5  -5   5        122.04        120.17         3.96 o
  -4  -5   5        190.42        197.48         6.06 o
  -3  -5   5         12.66         14.73         1.02 o
  -2  -5   5         16.35         13.38         0.89 o
  -1  -5   5         94.52         82.79         2.69 o
   0  -5   5        241.61        226.48         7.80 o
   1  -5   5         58.96         64.58         2.05 o
   2  -5   5         34.20         39.62         2.32 o
   3  -5   5         38.57         40.07         1.46 o
   4  -5   5        433.59        455.70        15.03 o
   5  -5   5         58.78         60.22         2.54 o
   6  -5   5          1.30          0.90         1.14 o
   7  -5   5         14.47         13.52         1.31 o
   8  -5   5         21.00         22.64         2.15 o
  -7  -4   5        382.65        365.41        13.29 o
  -6  -4   5        294.45        286.43         8.65 o
  -5  -4   5          0.50          1.71         0.62 o
  -4  -4   5          1.16          2.68         0.57 o
  -3  -4   5        117.07        114.90         3.63 o
  -2  -4   5        427.68        413.07        12.11 o
  -1  -4   5         38.91         34.43         2.23 o
   0  -4   5        190.63        199.33         5.06 o
   1  -4   5        459.32        468.60        12.90 o
   2  -4   5        365.24        394.97        10.94 o
   3  -4   5         87.47         92.40         2.81 o
   4  -4   5        299.04        325.04        10.83 o
   5  -4   5        140.53        148.79         5.26 o
   6  -4   5          6.75          7.06         1.00 o
   7  -4   5         20.24         20.58         1.46 o
   8  -4   5          0.76          1.91         0.97 o
  -8  -3   5        121.91        119.28         6.20 o
  -7  -3   5          7.01         11.68         1.40 o
  -6  -3   5         57.76         61.36         2.27 o
  -5  -3   5          2.78          5.65         0.64 o
  -4  -3   5        132.82        132.89         4.18 o
  -3  -3   5         14.30         20.94         1.45 o
  -2  -3   5        261.97        249.93        11.76 o
  -1  -3   5        718.85        671.12        19.47 o
   0  -3   5        730.57        701.18        17.32 o
   1  -3   5        212.35        251.47         7.00 o
   2  -3   5        219.78        229.75         6.42 o
   3  -3   5        414.45        399.21        14.33 o
   4  -3   5         88.80         82.64         2.57 o
   5  -3   5         32.35         29.63         1.60 o
   6  -3   5         35.08         30.55         1.64 o
   7  -3   5         77.11         72.88         2.94 o
   8  -3   5         52.38         54.15         2.54 o
  -8  -2   5         53.31         53.33         2.76 o
  -7  -2   5        150.60        152.62         6.45 o
  -6  -2   5         32.11         34.95         1.94 o
  -5  -2   5          1.42          2.65         0.54 o
  -4  -2   5        233.92        234.90         7.02 o
  -3  -2   5        498.93        521.04        20.19 o
  -2  -2   5        657.45        640.06        18.64 o
  -1  -2   5          4.73          5.99         0.46 o
   0  -2   5        941.02        955.17        32.03 o
   1  -2   5       1208.01       1301.48        35.25 o
   2  -2   5          3.20          1.69         0.39 o
   3  -2   5         42.68         48.55         1.63 o
   4  -2   5        217.39        213.02         7.22 o
   5  -2   5        106.36        108.72         3.96 o
   6  -2   5        116.65        111.45         4.05 o
   7  -2   5          7.31          6.00         0.97 o
   8  -2   5         48.83         44.26         2.21 o
  -8  -1   5         28.07         31.45         2.01 o
  -7  -1   5          0.08          0.67         0.95 o
  -6  -1   5        245.17        254.05         9.32 o
  -5  -1   5        260.77        270.72         8.05 o
  -4  -1   5        192.67        186.34         6.11 o
  -3  -1   5         19.78         22.54         1.02 o
  -2  -1   5       1086.92       1071.70        30.97 o
  -1  -1   5       2397.43       2688.33        66.32 o
   0  -1   5         16.14         14.63         1.02 o
   1  -1   5         73.11         73.64         2.20 o
   2  -1   5        137.68        105.14         3.07 o
   3  -1   5        287.67        285.88         9.45 o
   4  -1   5        236.39        248.22         6.98 o
   5  -1   5         15.58         13.15         1.08 o
   6  -1   5         30.27         28.00         1.55 o
   7  -1   5        190.31        176.42         6.19 o
   8  -1   5         31.07         28.72         1.85 o
  -8   0   5         60.13         62.54         4.24 o
  -7   0   5        236.89        243.92        10.43 o
  -6   0   5          9.90         12.83         1.90 o
  -5   0   5         41.65         43.46         2.03 o
  -4   0   5        307.78        301.18         8.91 o
  -3   0   5        349.44        354.01        10.38 o
  -2   0   5        280.51        306.33         7.66 o
  -1   0   5       1050.29       1096.32        39.42 o
   0   0   5        385.24        406.16        11.11 o
   1   0   5        320.99        265.36         7.33 o
   2   0   5        104.65        105.90         3.07 o
   3   0   5         45.41         49.98         1.67 o
   4   0   5        441.93        447.87        17.98 o
   5   0   5        212.14        184.82         5.30 o
   6   0   5         53.76         49.04         2.18 o
   7   0   5         91.10         77.82         3.12 o
   8   0   5         54.54         51.79         5.00 o
  -8   1   5          0.24          0.49         0.91 o
  -7   1   5         70.37         71.30         5.25 o
  -6   1   5        523.57        563.14        19.94 o
  -5   1   5         65.05         59.83         2.29 o
  -4   1   5         12.81         13.21         0.91 o
  -3   1   5        437.67        460.90        17.70 o
  -2   1   5       1932.27       2019.27        49.61 o
  -1   1   5       1505.70       1579.20        38.49 o
   0   1   5        159.74        153.10         4.39 o
   1   1   5         25.31         40.35         1.30 o
   2   1   5        636.04        669.38        18.30 o
   3   1   5        247.20        234.62         7.75 o
   4   1   5          5.61          7.06         0.58 o
   5   1   5        115.71        104.64         3.17 o
   6   1   5        113.19        108.83         4.01 o
   7   1   5        117.28        104.09         3.87 o
  -9   2   5         21.67         23.50         3.10 o
  -8   2   5        137.28        141.75         5.56 o
  -7   2   5         50.89         55.83         2.58 o
  -6   2   5          0.06          0.20         0.42 o
  -5   2   5         87.44         80.19         2.55 o
  -4   2   5        202.46        188.02         6.86 o
  -3   2   5        757.64        820.24        31.24 o
  -2   2   5          0.36          0.46         0.23 o
  -1   2   5        409.84        393.79        14.55 o
   0   2   5         29.47         18.77         0.83 o
   1   2   5        154.86        148.71         3.78 o
   2   2   5          8.18          7.84         0.57 o
   3   2   5        636.89        675.28        16.73 o
   4   2   5        312.72        304.71         8.52 o
   5   2   5        245.66        229.94         8.35 o
   6   2   5         60.91         54.56         2.46 o
  -9   3   5          0.06         -1.14         1.14 o
  -8   3   5         39.70         39.28         2.10 o
  -7   3   5         43.22         43.00         2.78 o
  -6   3   5        280.25        237.85         8.36 o
  -5   3   5         84.16         75.05         2.40 o
  -4   3   5         32.35         31.50         1.21 o
  -3   3   5        548.24        512.68        15.55 o
  -2   3   5        714.84        681.02        16.85 o
  -1   3   5          0.37          0.37         0.23 o
   0   3   5        237.68        253.85         7.72 o
   1   3   5        361.84        374.24        11.30 o
   2   3   5        619.08        651.55        19.57 o
   3   3   5         19.44         22.37         1.09 o
   4   3   5          5.32          6.04         0.80 o
   5   3   5         68.52         63.95         2.97 o
   6   3   5        148.83        139.62         5.36 o
  -9   4   5         15.87         18.72         2.02 o
  -8   4   5         24.78         25.42         2.15 o
  -7   4   5        113.78        101.13         4.78 o
  -6   4   5         31.24         28.26         1.25 o
  -5   4   5        237.61        215.02         7.04 o
  -4   4   5         26.10         27.08         2.02 o
  -3   4   5         25.47         23.96         1.04 o
  -2   4   5        171.35        149.15         4.67 o
  -1   4   5        576.62        561.96        17.41 o
   0   4   5         49.06         40.25         2.29 o
   1   4   5        177.65        179.27         7.59 o
   2   4   5          8.51          8.21         0.68 o
   3   4   5        163.38        157.11         5.00 o
   4   4   5        391.15        384.25        11.78 o
   5   4   5         81.09         80.87         3.40 o
   6   4   5         29.00         27.07         2.40 o
  -8   5   5         16.83         17.14         1.46 o
  -7   5   5        100.44         92.88         3.95 o
  -6   5   5         86.84         81.24         6.89 o
  -5   5   5         50.26         48.72         4.24 o
  -4   5   5          9.47          9.12         0.88 o
  -3   5   5        350.88        345.38        11.59 o
  -2   5   5        173.58        153.24         4.82 o
  -1   5   5         15.48         13.67         0.87 o
   0   5   5         16.49         20.76         1.49 o
   1   5   5         53.19         53.60         1.96 o
   2   5   5        364.87        373.49        11.42 o
   3   5   5          7.68          9.65         0.84 o
   4   5   5        118.30        113.88         3.86 o
   5   5   5        126.10        126.36         7.21 o
   6   5   5          2.37          0.51         1.26 o
  -8   6   5         12.75         14.93         1.77 o
  -7   6   5          0.81          0.30         0.95 o
  -6   6   5         55.66         56.13         3.86 o
  -5   6   5         47.74         43.85         2.59 o
  -4   6   5          7.31          9.15         1.71 o
  -3   6   5          3.04          3.95         0.79 o
  -2   6   5        227.25        214.80         8.57 o
  -1   6   5        103.41        105.93         3.47 o
   0   6   5        102.73         94.18         4.51 o
   1   6   5         37.83         35.62         1.85 o
   2   6   5        131.81        136.43         4.46 o
   3   6   5        203.85        211.38         6.70 o
   4   6   5         48.61         49.20         2.63 o
   5   6   5          0.74          1.90         1.39 o
  -7   7   5         22.60         21.60         3.60 o
  -6   7   5          6.89          9.03         1.03 o
  -5   7   5         46.92         43.30         4.11 o
  -4   7   5          7.13          7.65         0.91 o
  -3   7   5        141.72        147.52         6.01 o
  -2   7   5         30.51         30.55         1.38 o
  -1   7   5          0.11          1.08         0.72 o
   0   7   5         23.75         25.19         1.25 o
   1   7   5         48.01         53.39         3.04 o
   2   7   5         33.85         39.30         1.76 o
   3   7   5         47.10         44.86         2.50 o
   4   7   5         38.15         41.69         2.46 o
  -6   8   5         29.76         37.21         2.03 o
  -5   8   5         17.83         19.72         1.43 o
  -4   8   5          3.00          3.65         0.82 o
  -3   8   5          4.98          7.21         1.00 o
  -2   8   5         86.56         91.81         6.07 o
  -1   8   5          9.27          9.41         1.05 o
   0   8   5          9.62          8.05         1.12 o
   1   8   5         20.75         23.57         1.41 o
   2   8   5         74.51         80.78         7.97 o
   3   8   5         45.28         41.87         3.79 o
  -4   9   5          4.36          5.28         0.91 o
  -3   9   5          7.81          9.27         1.05 o
  -2   9   5          0.27          0.24         0.73 o
  -1   9   5          5.49          4.98         0.78 o
   0   9   5         37.03         45.05         3.60 o
  -1  -9   6         12.51         15.43         2.15 o
   0  -9   6         11.46         14.67         2.02 o
   1  -9   6         10.47          9.74         1.77 o
  -3  -8   6         29.36         23.95         2.02 o
  -2  -8   6          2.46          3.16         1.16 o
  -1  -8   6         16.05         14.04         2.02 o
   0  -8   6         29.90         33.70         2.15 o
   1  -8   6         78.58         85.98         3.40 o
   2  -8   6         30.65         32.90         1.78 o
   3  -8   6          0.03          0.25         1.14 o
   4  -8   6          9.33         11.63         1.24 o
   5  -8   6         17.73         22.37         1.64 o
  -4  -7   6         33.77         36.88         2.37 o
  -3  -7   6         21.44         21.08         1.28 o
  -2  -7   6        110.49        108.06         4.07 o
  -1  -7   6         83.64         75.36         3.60 o
   0  -7   6         70.94         69.36         2.82 o
   1  -7   6         25.42         24.51         1.46 o
   2  -7   6         74.40         77.92         3.10 o
   3  -7   6         14.94         14.82         1.20 o
   4  -7   6          9.64          9.91         1.12 o
   5  -7   6          0.11         -0.21         0.89 o
   6  -7   6          3.99          6.11         1.15 o
  -6  -6   6         23.24         23.27         2.28 o
  -5  -6   6          2.68          3.38         1.24 o
  -4  -6   6        126.49        126.21         5.19 o
  -3  -6   6        254.98        250.68         9.23 o
  -2  -6   6          0.28         -0.64         0.64 o
  -1  -6   6          0.13          0.60         0.60 o
   0  -6   6        174.63        170.83         8.60 o
   1  -6   6        168.39        158.75         5.64 o
   2  -6   6          0.36          0.03         0.53 o
   3  -6   6         23.21         25.22         1.19 o
   4  -6   6          8.59         12.49         1.15 o
   5  -6   6        103.62        124.03         4.59 o
   6  -6   6         10.58         12.94         1.33 o
   7  -6   6          4.92          5.11         1.20 o
  -6  -5   6        201.10        206.99         6.45 o
  -5  -5   6         84.78         79.10         2.86 o
  -4  -5   6          0.28          0.73         1.00 o
  -3  -5   6         96.80         90.78         3.36 o
  -2  -5   6        115.79        104.75         3.76 o
  -1  -5   6         77.77         82.11         3.60 o
   0  -5   6          0.23          0.43         0.58 o
   1  -5   6         35.04         38.45         1.40 o
   2  -5   6         20.72         23.92         1.11 o
   3  -5   6         63.30         68.45         2.23 o
   4  -5   6         40.30         46.78         2.14 o
   5  -5   6         58.08         61.87         2.63 o
   6  -5   6         64.67         67.35         2.85 o
   7  -5   6         31.43         33.51         1.91 o
  -7  -4   6         92.92         89.06         3.97 o
  -6  -4   6          0.22          1.34         0.85 o
  -5  -4   6         56.95         63.11         2.33 o
  -4  -4   6        188.41        178.38         5.52 o
  -3  -4   6        305.95        304.40        12.03 o
  -2  -4   6         64.49         65.43         2.25 o
  -1  -4   6        108.31        102.75         3.76 o
   0  -4   6        302.84        281.15         9.58 o
   1  -4   6        307.63        332.81        10.52 o
   2  -4   6         74.88         80.21         2.47 o
   3  -4   6        255.47        272.14         7.61 o
   4  -4   6        275.84        287.60         9.63 o
   5  -4   6         87.95         91.47         3.47 o
   6  -4   6          4.30          3.02         0.94 o
   7  -4   6         16.79         18.70         2.02 o
  -7  -3   6        256.37        244.24         9.16 o
  -6  -3   6        117.17        115.96         4.70 o
  -5  -3   6         51.64         53.62         2.03 o
  -4  -3   6         43.73         40.82         1.63 o
  -3  -3   6        343.42        343.52        10.18 o
  -2  -3   6         11.93          9.90         0.69 o
  -1  -3   6          5.01          4.98         0.50 o
   0  -3   6         55.38         65.41         2.05 o
   1  -3   6        291.76        303.24         8.42 o
   2  -3   6        355.44        358.76         9.96 o
   3  -3   6          1.72          1.17         0.47 o
   4  -3   6         24.22         23.67         1.14 o
   5  -3   6         51.59         50.58         2.23 o
   6  -3   6        126.01        121.54         4.50 o
   7  -3   6         21.57         18.83         1.42 o
   8  -3   6          7.96          7.49         1.24 o
  -8  -2   6         59.49         60.84         3.04 o
  -7  -2   6         11.20         11.85         1.28 o
  -6  -2   6         10.27         11.03         1.17 o
  -5  -2   6        178.95        186.77         5.74 o
  -4  -2   6        193.59        198.21         6.00 o
  -3  -2   6         52.59         42.43         1.59 o
  -2  -2   6          7.11          4.67         0.63 o
  -1  -2   6        458.16        422.02        10.48 o
   0  -2   6       1509.36       1679.17        45.56 o
   1  -2   6        209.92        175.86         4.96 o
   2  -2   6        123.89        110.48         3.22 o
   3  -2   6        493.82        464.65        12.81 o
   4  -2   6        263.19        280.68         9.36 o
   5  -2   6        166.45        157.88         5.53 o
   6  -2   6          5.78          7.34         0.97 o
   7  -2   6         81.33         75.85         3.12 o
   8  -2   6         27.19         27.12         1.82 o
  -8  -1   6         32.61         35.14         2.53 o
  -7  -1   6        185.22        187.54         7.53 o
  -6  -1   6        151.83        159.83         7.15 o
  -5  -1   6          0.97          1.04         0.53 o
  -4  -1   6         96.76         91.54         3.24 o
  -3  -1   6        329.51        320.96         9.47 o
  -2  -1   6        116.94        122.10         4.97 o
  -1  -1   6          5.29          9.46         0.56 o
   0  -1   6        445.69        476.86        13.07 o
   1  -1   6        416.91        389.87        10.72 o
   2  -1   6        300.90        284.94         7.89 o
   3  -1   6          1.60          1.66         0.58 o
   4  -1   6          6.38          9.07         0.72 o
   5  -1   6        101.02        100.46         3.08 o
   6  -1   6        135.17        124.45         4.54 o
   7  -1   6          2.57          4.86         1.00 o
   8  -1   6         32.09         29.87         1.91 o
  -8   0   6         25.59         25.28         2.02 o
  -7   0   6         44.32         42.24         2.85 o
  -6   0   6         85.24         87.23         3.64 o
  -5   0   6        310.43        326.32        11.75 o
  -4   0   6          4.74          5.80         0.56 o
  -3   0   6          0.04          0.08         0.29 o
  -2   0   6        516.05        571.74        14.17 o
  -1   0   6        715.50        714.37        19.46 o
   0   0   6       1210.08       1239.10        33.67 o
   1   0   6         46.11         52.95         1.69 o
   2   0   6         76.48         69.17         2.15 o
   3   0   6        499.69        494.14        13.56 o
   4   0   6        114.54        105.35         3.17 o
   5   0   6         20.44         22.54         1.11 o
   6   0   6        314.18        278.29         9.40 o
   7   0   6         88.33         79.13         3.20 o
   8   0   6         12.85         11.96         1.45 o
  -8   1   6         79.76         85.76         8.92 o
  -7   1   6        255.96        265.31         9.78 o
  -6   1   6         44.23         48.22         2.72 o
  -5   1   6         23.32         25.11         1.45 o
  -4   1   6        208.52        186.27         6.25 o
  -3   1   6        355.91        345.74         8.60 o
  -2   1   6        457.40        487.98        13.51 o
  -1   1   6        114.64         96.10         2.67 o
   0   1   6        217.70        194.17         6.42 o
   1   1   6        517.14        536.00        14.69 o
   2   1   6        161.21        148.25         4.21 o
   3   1   6        121.94        104.03         3.10 o
   4   1   6        330.37        310.79         8.69 o
   5   1   6        218.55        205.91         5.91 o
   6   1   6         53.54         46.77         3.16 o
   7   1   6          6.80          9.87         1.64 o
  -8   2   6         10.59         11.71         1.31 o
  -7   2   6        153.90        163.95         7.02 o
  -6   2   6         62.40         57.86         3.42 o
  -5   2   6         58.56         52.99         1.94 o
  -4   2   6          1.70          2.00         0.34 o
  -3   2   6         10.13         10.05         0.59 o
  -2   2   6        518.96        524.51        19.56 o
  -1   2   6        252.22        240.33         9.05 o
   0   2   6        288.95        265.26         9.15 o
   1   2   6         14.11         14.36         1.24 o
   2   2   6        661.75        673.00        18.39 o
   3   2   6        171.10        164.14         6.03 o
   4   2   6          2.95          4.73         0.76 o
   5   2   6          1.23          1.42         0.76 o
   6   2   6        170.01        150.50         5.72 o
   7   2   6         36.64         33.27         2.78 o
  -8   3   6         23.33         22.16         1.58 o
  -7   3   6         41.37         43.64         2.78 o
  -6   3   6         35.62         35.10         1.45 o
  -5   3   6         39.58         35.81         1.35 o
  -4   3   6        322.47        295.05         8.57 o
  -3   3   6        389.96        367.66         9.39 o
  -2   3   6        110.25         97.99         3.16 o
  -1   3   6        236.86        211.97         8.20 o
   0   3   6        727.88        635.24        22.62 o
   1   3   6        483.34        487.05        14.63 o
   2   3   6         68.85         56.95         2.03 o
   3   3   6        156.84        154.15         5.76 o
   4   3   6        142.28        133.85         5.10 o
   5   3   6        324.31        307.87        11.51 o
   6   3   6          8.89         10.13         1.12 o
  -8   4   6         15.47         16.06         1.77 o
  -7   4   6         62.33         56.83         4.11 o
  -6   4   6        152.06        143.32         7.02 o
  -5   4   6         34.02         30.06         1.58 o
  -4   4   6          0.14          2.63         1.96 o
  -3   4   6         17.03         17.82         1.15 o
  -2   4   6        348.84        340.88        12.82 o
  -1   4   6          7.14          6.39         0.61 o
   0   4   6         22.53         15.19         0.88 o
   1   4   6        120.55        128.22         4.33 o
   2   4   6         75.58         82.57         2.81 o
   3   4   6         59.85         60.51         2.64 o
   4   4   6         10.47         10.56         1.07 o
   5   4   6         38.79         36.35         1.92 o
   6   4   6         74.04         73.23         4.68 o
  -7   5   6         30.57         28.56         2.09 o
  -6   5   6          0.48          1.24         0.73 o
  -5   5   6         18.08         15.90         1.77 o
  -4   5   6         81.72         75.10         3.54 o
  -3   5   6         67.44         63.49         2.90 o
  -2   5   6        119.66        116.69         3.79 o
  -1   5   6        382.42        374.21        11.40 o
   0   5   6        262.43        265.47        10.65 o
   1   5   6        202.85        195.93         6.15 o
   2   5   6         14.46         15.12         1.04 o
   3   5   6        148.24        142.60         5.45 o
   4   5   6        166.36        172.14         6.52 o
   5   5   6         35.75         35.42         2.91 o
  -7   6   6         33.12         32.82         1.88 o
  -6   6   6         29.11         28.56         1.67 o
  -5   6   6          1.49          2.49         0.79 o
  -4   6   6         47.57         44.61         2.16 o
  -3   6   6        114.99        112.93         4.59 o
  -2   6   6        142.68        154.43         4.94 o
  -1   6   6          1.25          1.16         0.56 o
   0   6   6          3.12          2.78         0.63 o
   1   6   6         82.54         89.03         3.07 o
   2   6   6         23.22         26.58         1.38 o
   3   6   6          2.30          4.46         0.94 o
   4   6   6         18.60         18.97         2.28 o
  -6   7   6         17.87         20.74         1.49 o
  -5   7   6         13.64         13.78         1.21 o
  -4   7   6         60.94         60.14         2.91 o
  -3   7   6          0.63          0.56         0.70 o
  -2   7   6         36.18         38.52         1.63 o
  -1   7   6         90.11         93.05         5.33 o
   0   7   6         44.93         44.26         2.33 o
   1   7   6          7.44          8.24         0.87 o
   2   7   6         90.15         94.51         3.33 o
   3   7   6         55.56         63.75         4.30 o
  -5   8   6          0.86          0.89         0.82 o
  -4   8   6         32.00         35.92         1.94 o
  -3   8   6         44.78         54.89         2.55 o
  -2   8   6          3.98          4.29         0.88 o
  -1   8   6          0.22         -0.70         0.80 o
   0   8   6         25.69         30.29         1.52 o
   1   8   6         60.85         67.62         3.68 o
   2   8   6          1.72          3.29         1.52 o
  -2   9   6          9.16         10.15         1.21 o
  -1   9   6         40.22         45.79         3.43 o
   0  -9   7          5.22          4.81         1.64 o
   1  -9   7         16.89         20.87         2.40 o
  -2  -8   7         11.88         16.82         2.28 o
  -1  -8   7         26.13         29.89         1.70 o
   0  -8   7         23.87         25.64         1.64 o
   1  -8   7         14.16         17.49         1.37 o
   2  -8   7          0.86          0.55         0.85 o
   3  -8   7         27.39         31.12         2.40 o
   4  -8   7         31.79         30.36         2.40 o
   5  -8   7          1.72          0.44         1.09 o
  -4  -7   7          4.61          5.12         0.96 o
  -3  -7   7         42.53         44.81         2.19 o
  -2  -7   7         31.32         30.39         1.79 o
  -1  -7   7          0.05         -0.73         0.73 o
   0  -7   7          6.71          8.38         1.00 o
   1  -7   7        157.74        165.00         6.45 o
   2  -7   7         62.40         63.10         2.70 o
   3  -7   7          1.88          0.76         1.14 o
   4  -7   7         21.18         23.00         1.55 o
   5  -7   7         13.63         18.41         1.55 o
   6  -7   7         11.81         14.42         2.28 o
  -5  -6   7         55.09         65.48         3.88 o
  -4  -6   7         14.89         14.66         1.18 o
  -3  -6   7          1.26          2.51         0.80 o
  -2  -6   7         29.90         29.35         2.47 o
  -1  -6   7        120.78        117.12         4.34 o
   0  -6   7        118.30        106.26         3.98 o
   1  -6   7          8.40         10.74         1.03 o
   2  -6   7         13.86         14.71         1.20 o
   3  -6   7         13.64         14.42         0.98 o
   4  -6   7         32.74         35.01         1.83 o
   5  -6   7          0.00          0.12         0.94 o
   6  -6   7         15.48         18.22         1.56 o
  -6  -5   7          9.96          8.51         1.08 o
  -5  -5   7          8.24          7.37         1.40 o
  -4  -5   7         92.47         85.61         2.98 o
  -3  -5   7        154.54        148.83         4.69 o
  -2  -5   7        192.31        182.27         6.46 o
  -1  -5   7         57.90         65.65         2.91 o
   0  -5   7        191.50        178.92        11.89 o
   1  -5   7        147.96        138.65         5.01 o
   2  -5   7         61.19         62.94         2.11 o
   3  -5   7         22.12         21.04         1.11 o
   4  -5   7        185.12        199.20         6.91 o
   5  -5   7         51.99         62.40         3.10 o
   6  -5   7          6.38          8.55         1.90 o
   7  -5   7          0.47          0.38         1.39 o
  -6  -4   7        122.15        110.28         3.77 o
  -5  -4   7         87.79         83.40         2.94 o
  -4  -4   7         79.66         86.56         3.94 o
  -3  -4   7         50.02         55.57         2.10 o
  -2  -4   7        156.48        150.49         6.05 o
  -1  -4   7         63.15         51.68         2.34 o
   0  -4   7          1.86          2.63         0.67 o
   1  -4   7          2.57          5.46         0.61 o
   2  -4   7         76.31         86.08         2.66 o
   3  -4   7        125.61        127.07         3.80 o
   4  -4   7          1.07          1.43         1.64 o
   5  -4   7         39.32         43.12         3.16 o
   6  -4   7         17.74         20.10         1.52 o
   7  -4   7         46.11         43.24         3.16 o
  -7  -3   7         57.47         56.61         2.88 o
  -6  -3   7          6.27          7.32         1.19 o
  -5  -3   7         94.09         89.79         3.08 o
  -4  -3   7        322.03        341.44        10.17 o
  -3  -3   7         71.53         70.01         2.43 o
  -2  -3   7         16.91         14.65         0.93 o
  -1  -3   7         59.62         49.41         2.66 o
   0  -3   7        413.59        427.19        11.79 o
   1  -3   7        451.12        442.54        12.23 o
   2  -3   7         31.77         26.38         1.47 o
   3  -3   7        158.93        152.31         4.46 o
   4  -3   7        364.71        383.71        10.66 o
   5  -3   7         57.03         56.20         2.41 o
   6  -3   7         14.19         11.64         1.64 o
   7  -3   7         13.08         16.31         1.83 o
  -7  -2   7         32.97         33.69         2.06 o
  -6  -2   7        197.48        196.09         7.40 o
  -5  -2   7         89.24         90.95         3.07 o
  -4  -2   7          0.85          0.94         0.53 o
  -3  -2   7         12.31         11.49         0.85 o
  -2  -2   7        242.23        221.38         6.64 o
  -1  -2   7        254.59        251.12         7.02 o
   0  -2   7         26.81         33.88         1.26 o
   1  -2   7        234.86        214.68         6.05 o
   2  -2   7        365.13        351.92         9.74 o
   3  -2   7         77.29         89.95         2.79 o
   4  -2   7         45.83         44.15         2.05 o
   5  -2   7         12.40         15.23         1.24 o
   6  -2   7         21.67         21.65         1.51 o
   7  -2   7         35.68         33.13         1.91 o
  -8  -1   7         11.81         12.02         2.53 o
  -7  -1   7         22.62         26.73         1.75 o
  -6  -1   7         24.42         23.16         3.16 o
  -5  -1   7        188.67        191.05         5.81 o
  -4  -1   7        255.13        268.79         8.04 o
  -3  -1   7         42.69         48.48         1.76 o
  -2  -1   7          1.87          1.60         0.34 o
  -1  -1   7        795.85        806.37        22.03 o
   0  -1   7        500.69        497.54        13.66 o
   1  -1   7        178.17        198.71         5.61 o
   2  -1   7         45.44         47.96         1.65 o
   3  -1   7        173.36        191.05         6.46 o
   4  -1   7        135.74        136.13         4.04 o
   5  -1   7         43.38         38.84         1.53 o
   6  -1   7          6.58          6.61         1.06 o
   7  -1   7         70.13         61.65         2.67 o
  -8   0   7          2.71          2.28         1.90 o
  -7   0   7         57.33         56.55         3.67 o
  -6   0   7        405.45        421.15        15.18 o
  -5   0   7         28.86         34.25         1.82 o
  -4   0   7         36.85         43.43         1.64 o
  -3   0   7        114.00        118.17         3.67 o
  -2   0   7        520.15        487.05        13.25 o
  -1   0   7         53.02         54.06         3.77 o
   0   0   7        634.93        661.79        18.03 o
   1   0   7        269.74        260.57         7.84 o
   2   0   7        340.87        323.17         9.00 o
   3   0   7         51.76         45.74         1.65 o
   4   0   7         26.96         21.73         1.09 o
   5   0   7        112.18        104.24         3.22 o
   6   0   7         59.59         50.71         2.27 o
   7   0   7         14.96         14.18         1.33 o
  -8   1   7         25.24         28.05         1.91 o
  -7   1   7         12.08         14.87         1.64 o
  -6   1   7        149.96        159.78         6.51 o
  -5   1   7        156.77        156.39         5.89 o
  -4   1   7         13.96         12.15         0.67 o
  -3   1   7          0.62          1.60         0.48 o
  -2   1   7        237.42        225.35         5.70 o
  -1   1   7        956.78       1040.75        25.49 o
   0   1   7         36.36         38.53         2.02 o
   1   1   7        181.13        183.64         5.23 o
   2   1   7          4.58          3.20         0.52 o
   3   1   7        212.05        212.17         6.05 o
   4   1   7         28.75         27.47         1.19 o
   5   1   7          1.35          1.96         0.80 o
   6   1   7          1.37          2.91         1.39 o
   7   1   7         83.10         69.57         4.43 o
  -8   2   7         49.56         52.98         2.61 o
  -7   2   7         40.52         43.98         3.10 o
  -6   2   7         96.72        106.09         5.76 o
  -5   2   7         43.00         43.69         3.47 o
  -4   2   7        116.54        129.06         4.19 o
  -3   2   7        448.36        468.39        14.67 o
  -2   2   7        303.55        323.63        12.21 o
  -1   2   7          2.26          1.45         0.33 o
   0   2   7        253.26        226.74        19.67 o
   1   2   7        417.80        412.23        14.61 o
   2   2   7        229.36        233.41         8.48 o
   3   2   7        158.07        158.32         5.94 o
   4   2   7        101.48        100.29         3.98 o
   5   2   7        167.70        143.59         5.54 o
   6   2   7        108.73         94.48         5.44 o
   7   2   7          1.06          0.38         1.26 o
  -8   3   7          1.57          2.41         0.94 o
  -7   3   7          0.29         -0.13         1.01 o
  -6   3   7        188.03        184.66         6.86 o
  -5   3   7        224.41        222.92         7.58 o
  -4   3   7          8.73          8.77         0.88 o
  -3   3   7         16.34         13.24         0.81 o
  -2   3   7        117.73        107.14         3.61 o
  -1   3   7        378.15        350.37        10.64 o
   0   3   7          5.43          5.58         0.58 o
   1   3   7         44.75         42.61         2.01 o
   2   3   7         75.70         78.58         3.22 o
   3   3   7         26.69         23.73         1.43 o
   4   3   7         56.87         50.52         2.37 o
   5   3   7          3.17          4.44         0.94 o
   6   3   7         24.44         24.16         1.69 o
  -7   4   7         66.88         58.82         4.43 o
  -6   4   7         18.40         17.21         1.28 o
  -5   4   7         84.85         74.21         3.16 o
  -4   4   7         14.76         14.24         1.09 o
  -3   4   7        172.04        163.82         5.18 o
  -2   4   7         34.09         30.93         1.31 o
  -1   4   7        331.46        320.87         9.81 o
   0   4   7        351.43        343.77        10.47 o
   1   4   7         78.78         80.45         5.76 o
   2   4   7         48.84         44.07         2.10 o
   3   4   7         25.70         24.92         1.56 o
   4   4   7        136.62        132.28         5.14 o
   5   4   7        125.55        112.23         4.56 o
   6   4   7          7.51          8.35         1.64 o
  -7   5   7          7.60          9.32         1.12 o
  -6   5   7        132.42        130.87         5.50 o
  -5   5   7         31.79         30.03         1.67 o
  -4   5   7          8.04          7.35         0.88 o
  -3   5   7         29.60         33.72         1.83 o
  -2   5   7        217.54        213.41         6.65 o
  -1   5   7         57.56         65.53         3.01 o
   0   5   7          5.77          6.81         0.73 o
   1   5   7          0.29          0.57         0.72 o
   2   5   7         49.60         51.37         2.41 o
   3   5   7         54.17         54.82         2.55 o
   4   5   7         12.22         13.78         1.29 o
   5   5   7         21.59         19.48         2.40 o
  -7   6   7         12.27         12.27         1.52 o
  -6   6   7          0.97          1.25         0.79 o
  -5   6   7         60.52         61.05         3.42 o
  -4   6   7          7.27          5.60         0.88 o
  -3   6   7         37.67         39.05         1.94 o
  -2   6   7         24.79         21.28         1.15 o
  -1   6   7         82.02         77.10         2.73 o
   0   6   7         77.35         84.22         3.63 o
   1   6   7         23.24         24.50         1.31 o
   2   6   7         14.58         14.67         1.34 o
   3   6   7         69.42         75.53         3.31 o
  -6   7   7         26.49         27.64         2.15 o
  -5   7   7          3.37          3.32         0.91 o
  -4   7   7          1.26          1.66         0.85 o
  -3   7   7         42.09         47.44         2.53 o
  -2   7   7         64.40         71.34         3.29 o
  -1   7   7          7.76          9.58         0.85 o
   0   7   7          2.65          3.91         0.70 o
   1   7   7         28.30         39.93         2.08 o
   2   7   7         63.40         72.30         3.26 o
  -4   8   7          4.61          6.83         1.64 o
  -3   8   7          1.32          0.67         0.79 o
  -2   8   7          7.29          7.70         1.09 o
  -1   8   7         25.33         34.50         6.64 o
   0   8   7         40.85         48.38         2.06 o
   1   8   7          0.19          1.01         1.14 o
  -2  -8   8         20.94         18.97         1.90 o
  -1  -8   8          0.11          0.22         0.91 o
   0  -8   8          1.32          1.40         0.88 o
   1  -8   8          4.80          8.91         1.15 o
   2  -8   8         40.67         47.48         2.40 o
   3  -8   8         10.65         11.64         1.77 o
  -3  -7   8         11.86          8.26         1.19 o
  -2  -7   8          3.76          1.55         0.91 o
  -1  -7   8          4.82          5.62         1.00 o
   0  -7   8         58.43         62.06         2.73 o
   1  -7   8         48.65         51.10         2.43 o
   2  -7   8          9.26          8.89         2.02 o
   3  -7   8         23.54         27.95         2.28 o
   4  -7   8         12.31         13.79         1.90 o
   5  -7   8         10.65         10.88         2.02 o
  -4  -6   8          8.79          9.87         1.19 o
  -3  -6   8         75.54         69.21         3.01 o
  -2  -6   8         49.05         45.98         2.21 o
  -1  -6   8         26.30         24.50         2.72 o
   0  -6   8         81.01         79.49         3.19 o
   1  -6   8        129.39        124.96         7.40 o
   2  -6   8         46.66         45.45         2.18 o
   3  -6   8          5.09          2.57         0.73 o
   4  -6   8          0.60          0.38         0.89 o
   5  -6   8         25.05         29.27         1.83 o
  -5  -5   8         17.01         18.96         1.38 o
  -4  -5   8         62.04         60.71         2.70 o
  -3  -5   8         77.50         66.65         2.85 o
  -2  -5   8         58.74         54.69         3.23 o
  -1  -5   8        111.70         99.65         3.85 o
   0  -5   8         47.74         49.18         3.48 o
   1  -5   8          1.36          1.07         0.79 o
   2  -5   8          0.92          0.44         0.61 o
   3  -5   8         48.18         49.61         1.86 o
   4  -5   8         24.21         25.21         1.61 o
   5  -5   8          3.10          5.14         1.07 o
   6  -5   8          3.39          5.07         1.20 o
  -6  -4   8         17.72         18.56         1.38 o
  -5  -4   8          1.12          1.73         1.07 o
  -4  -4   8        134.97        131.62         4.24 o
  -3  -4   8        400.28        364.41        22.45 o
  -2  -4   8         17.98         15.47         2.09 o
  -1  -4   8         49.12         42.61         2.40 o
   0  -4   8        114.25        113.98         7.08 o
   1  -4   8        114.10        117.88         3.55 o
   2  -4   8        116.47        105.58         3.44 o
   3  -4   8          0.04          0.49         0.63 o
   4  -4   8         31.99         34.55         3.23 o
   5  -4   8         55.77         58.18         2.72 o
   6  -4   8         36.29         34.61         2.47 o
  -7  -3   8          4.26          4.93         2.40 o
  -6  -3   8         33.28         32.88         1.99 o
  -5  -3   8        152.23        151.32         4.85 o
  -4  -3   8         37.28         33.65         2.34 o
  -3  -3   8         11.78         10.23         1.03 o
  -2  -3   8         88.90         81.88         5.00 o
  -1  -3   8         59.44         58.49         2.43 o
   0  -3   8         83.90         73.41         2.35 o
   1  -3   8         16.77         13.71         0.89 o
   2  -3   8         32.87         32.54         1.33 o
   3  -3   8        183.11        183.14         5.33 o
   4  -3   8         16.74         17.10         1.12 o
   5  -3   8          0.19          0.44         0.89 o
   6  -3   8         58.13         58.12         2.63 o
   7  -3   8         56.91         58.31         3.67 o
  -7  -2   8         27.77         29.17         2.53 o
  -6  -2   8          4.84          2.99         2.40 o
  -5  -2   8         63.81         62.57         2.33 o
  -4  -2   8        297.28        283.85         8.53 o
  -3  -2   8        266.52        262.55         9.49 o
  -2  -2   8          8.86          9.29         0.85 o
  -1  -2   8         29.09         25.35         1.37 o
   0  -2   8        152.19        138.34         4.04 o
   1  -2   8        219.18        222.01         6.29 o
   2  -2   8         52.88         51.20         1.79 o
   3  -2   8        176.06        173.97         5.04 o
   4  -2   8         97.55         98.14         4.92 o
   5  -2   8         83.70         81.58         4.24 o
   6  -2   8         21.93         20.70         1.51 o
   7  -2   8         14.85         17.16         1.55 o
  -7  -1   8         38.89         38.67         2.59 o
  -6  -1   8        110.76        107.91         4.46 o
  -5  -1   8        230.20        248.55         7.54 o
  -4  -1   8          0.01          0.97         0.60 o
  -3  -1   8         19.12         17.24         1.00 o
  -2  -1   8         69.21         68.61         2.70 o
  -1  -1   8         72.81         69.36         2.20 o
   0  -1   8          3.91          6.99         0.63 o
   1  -1   8        163.72        183.31         5.28 o
   2  -1   8        326.26        323.26         9.03 o
   3  -1   8        179.11        171.51         5.01 o
   4  -1   8         17.21         18.88         1.14 o
   5  -1   8          1.72          2.85         0.72 o
   6  -1   8        133.52        127.79         4.72 o
   7  -1   8         19.79         18.11         2.02 o
  -7   0   8         40.98         42.41         2.53 o
  -6   0   8          9.07         10.95         1.26 o
  -5   0   8        138.47        142.05         5.49 o
  -4   0   8        103.91        101.38         3.32 o
  -3   0   8        117.01        112.80         4.75 o
  -2   0   8          1.49          1.99         0.63 o
  -1   0   8        346.78        369.42        10.24 o
   0   0   8        364.20        354.52        12.32 o
   1   0   8        155.32        136.16         3.99 o
   2   0   8         85.39         79.29         2.52 o
   3   0   8         97.43         94.12         2.98 o
   4   0   8         90.91         88.74         2.83 o
   5   0   8         46.77         42.39         1.67 o
   6   0   8          3.25          2.50         0.97 o
   7   0   8         21.73         21.50         2.53 o
  -8   1   8          3.20          2.43         1.15 o
  -7   1   8        121.07        131.72        10.62 o
  -6   1   8         82.90         84.68         4.36 o
  -5   1   8         24.88         25.45         1.64 o
  -4   1   8         94.38         96.14         3.11 o
  -3   1   8        198.77        212.24        11.26 o
  -2   1   8        259.88        276.49         7.75 o
  -1   1   8         23.13         21.88         1.02 o
   0   1   8          3.43          3.63         0.70 o
   1   1   8        132.61        133.03         3.89 o
   2   1   8        475.43        503.87        13.96 o
   3   1   8         41.80         40.52         2.01 o
   4   1   8         66.79         57.78         2.59 o
   5   1   8         39.39         33.17         1.83 o
   6   1   8        139.60        117.76         6.70 o
  -8   2   8          8.71          9.01         1.24 o
  -7   2   8          2.50          1.75         0.94 o
  -6   2   8          4.04          5.76         1.26 o
  -5   2   8        153.31        183.53         8.60 o
  -4   2   8        110.75        140.09         4.64 o
  -3   2   8          6.75          7.45         0.79 o
  -2   2   8          0.20          0.83         0.37 o
  -1   2   8         55.48         49.54         2.85 o
   0   2   8        431.61        428.79        15.18 o
   1   2   8        308.47        305.99        10.98 o
   2   2   8         69.33         69.91         2.95 o
   3   2   8        128.57        113.25         4.47 o
   4   2   8         33.78         32.48         1.79 o
   5   2   8         36.36         33.20         1.88 o
   6   2   8         21.38         19.73         2.28 o
  -6   3   8         47.26         46.04         3.67 o
  -5   3   8         27.45         26.77         2.02 o
  -4   3   8        137.24        133.31         8.35 o
  -3   3   8         50.78         48.18         1.81 o
  -2   3   8        161.83        151.58         7.56 o
  -1   3   8          1.14          1.64         0.63 o
   0   3   8        136.83        139.45         5.27 o
   1   3   8        410.33        421.20        15.01 o
   2   3   8         46.66         49.92         2.85 o
   3   3   8         10.02          8.36         1.20 o
   4   3   8         56.77         52.80         2.46 o
   5   3   8         70.93         69.13         3.08 o
   6   3   8         30.92         26.99         1.79 o
  -7   4   8          4.97          4.05         1.52 o
  -6   4   8         62.88         58.82         4.30 o
  -5   4   8         66.61         69.05         3.07 o
  -4   4   8         64.01         61.07         2.73 o
  -3   4   8         57.86         55.88         2.05 o
  -2   4   8         34.84         40.34         1.59 o
  -1   4   8        162.77        170.16         6.34 o
   0   4   8        115.65        117.93         4.55 o
   1   4   8          0.78          0.13         0.72 o
   2   4   8         87.26         79.33         3.31 o
   3   4   8         63.25         64.28         3.23 o
   4   4   8         29.04         26.71         1.74 o
   5   4   8          2.73          1.52         0.94 o
  -7   5   8         33.33         32.63         3.16 o
  -6   5   8          7.78          9.16         1.12 o
  -5   5   8          1.41          1.48         0.79 o
  -4   5   8         48.29         46.57         2.25 o
  -3   5   8         52.22         51.76         2.43 o
  -2   5   8         15.09         17.01         1.04 o
  -1   5   8         61.57         57.85         2.18 o
   0   5   8        113.96        105.47         4.24 o
   1   5   8        137.92        137.22         5.27 o
   2   5   8          0.44          0.04         0.85 o
   3   5   8          2.50          3.29         0.98 o
   4   5   8         37.10         40.58         2.19 o
  -6   6   8         22.13         24.56         1.61 o
  -5   6   8         14.31         15.37         1.33 o
  -4   6   8          8.55          8.51         1.00 o
  -3   6   8          8.75         11.64         1.64 o
  -2   6   8         57.98         61.26         2.27 o
  -1   6   8         52.22         55.25         2.17 o
   0   6   8         10.56         11.34         1.39 o
   1   6   8         10.08         13.12         1.25 o
   2   6   8         56.68         66.95         3.04 o
   3   6   8         40.27         46.24         2.37 o
  -5   7   8          2.50          2.40         1.52 o
  -4   7   8         60.69         63.14         2.92 o
  -3   7   8         16.06         18.04         1.37 o
  -2   7   8          0.59          0.82         0.80 o
  -1   7   8         15.53         14.36         1.08 o
   0   7   8         54.17         67.59         6.51 o
   1   7   8         52.37         60.65         3.48 o
   2   7   8          2.50          1.52         1.39 o
  -3   8   8         10.67         14.42         2.15 o
  -2   8   8          6.48          5.44         1.77 o
  -1   8   8         19.50         20.36         2.53 o
   1  -8   9         16.26         20.11         2.66 o
   2  -8   9          5.15          5.94         1.77 o
  -2  -7   9          8.75          8.10         1.52 o
  -1  -7   9         10.24         10.92         1.26 o
   0  -7   9          6.52          5.82         1.09 o
   1  -7   9         38.81         39.59         2.10 o
   2  -7   9         27.35         34.25         1.94 o
   3  -7   9         17.04         17.83         2.02 o
  -3  -6   9         13.07         14.37         1.37 o
  -2  -6   9         45.77         36.91         2.03 o
  -1  -6   9         14.41         15.28         2.78 o
   0  -6   9         81.28         81.24         3.34 o
   1  -6   9         17.05         20.31         1.55 o
   2  -6   9          0.01          0.19         0.89 o
   3  -6   9          4.38          5.21         1.07 o
   4  -6   9         65.82         72.56         5.57 o
   5  -6   9          7.77          8.10         1.90 o
  -5  -5   9          0.84          0.25         1.52 o
  -4  -5   9          1.39          0.99         0.94 o
  -3  -5   9         35.58         36.39         1.98 o
  -2  -5   9        122.50        116.20         9.36 o
  -1  -5   9         13.35         11.75         1.52 o
   0  -5   9         63.85         66.37         2.91 o
   1  -5   9        104.91        105.28         4.07 o
   2  -5   9         56.59         51.31         2.40 o
   3  -5   9         38.37         38.51         1.64 o
   4  -5   9          5.18          4.96         1.12 o
   5  -5   9          7.85         10.75         1.34 o
  -5  -4   9         26.46         28.13         1.85 o
  -4  -4   9        101.60         98.48         5.44 o
  -3  -4   9         12.14         13.34         1.24 o
  -2  -4   9          3.75          2.12         0.95 o
  -1  -4   9        168.83        166.50        12.96 o
   0  -4   9         72.76         66.34         3.73 o
   1  -4   9         23.26         21.64         1.71 o
   2  -4   9          1.38          0.50         0.68 o
   3  -4   9         24.37         28.72         1.38 o
   4  -4   9         66.30         69.27         4.68 o
   5  -4   9          2.96          3.14         2.02 o
   6  -4   9          1.62          1.96         1.16 o
  -6  -3   9         23.48         23.56         1.78 o
  -5  -3   9          0.28         -1.14         1.14 o
  -4  -3   9         93.42         88.10         3.55 o
  -3  -3   9        160.93        157.96         5.73 o
  -2  -3   9        139.95        129.56         7.15 o
  -1  -3   9          2.76          1.35         0.76 o
   0  -3   9         68.12         60.77         3.35 o
   1  -3   9         55.11         55.09         1.95 o
   2  -3   9         99.89         93.40         2.95 o
   3  -3   9          7.36          6.66         0.83 o
   4  -3   9         69.05         61.33         2.21 o
   5  -3   9         41.05         40.72         2.40 o
   6  -3   9         16.23         19.70         2.34 o
  -7  -2   9          0.70         -2.02         2.02 o
  -6  -2   9         29.78         25.57         2.34 o
  -5  -2   9        139.09        141.25         5.57 o
  -4  -2   9         61.50         66.98         2.85 o
  -3  -2   9          3.29          4.89         0.89 o
  -2  -2   9         15.20         12.97         1.64 o
  -1  -2   9        163.32        149.13         5.40 o
   0  -2   9         44.04         48.32         1.72 o
   1  -2   9          0.12          0.72         0.74 o
   2  -2   9        104.14        103.11         3.20 o
   3  -2   9        142.15        133.97         5.52 o
   4  -2   9         39.09         46.00         1.87 o
   5  -2   9          0.51          0.89         0.94 o
   6  -2   9         21.18         28.85         4.05 o
  -7  -1   9          9.42         10.88         1.40 o
  -6  -1   9         40.96         45.50         2.36 o
  -5  -1   9         22.14         22.00         1.33 o
  -4  -1   9        135.69        141.28         7.84 o
  -3  -1   9         81.20         76.28         3.06 o
  -2  -1   9        264.15        270.90         9.36 o
  -1  -1   9          1.18          0.81         0.50 o
   0  -1   9        288.05        293.41         8.23 o
   1  -1   9        126.32        111.04         3.36 o
   2  -1   9         45.74         42.15         1.60 o
   3  -1   9          0.41          1.30         0.72 o
   4  -1   9         88.82        101.31         4.03 o
   5  -1   9         57.58         58.45         2.59 o
   6  -1   9          3.00          2.04         1.03 o
  -7   0   9          2.24          2.62         2.40 o
  -6   0   9        127.32        130.14         5.28 o
  -5   0   9         78.61         76.43         3.34 o
  -4   0   9         21.93         19.88         1.24 o
  -3   0   9          6.46          5.35         1.08 o
  -2   0   9        205.80        203.57         7.09 o
  -1   0   9        186.81        174.04         5.03 o
   0   0   9        130.37        131.03         3.87 o
   1   0   9         30.02         22.81         1.11 o
   2   0   9        161.89        177.13         5.15 o
   3   0   9        154.73        169.03         6.96 o
   4   0   9          5.89          5.50         0.78 o
   5   0   9         26.64         22.43         1.56 o
   6   0   9          7.46          8.73         1.90 o
  -7   1   9         18.42         20.30         1.70 o
  -6   1   9         41.89         49.74         2.52 o
  -5   1   9         27.77         25.84         1.64 o
  -4   1   9        168.72        182.64         8.73 o
  -3   1   9        148.91        168.68         6.03 o
  -2   1   9          0.02          0.17         0.48 o
  -1   1   9         91.79         84.91         4.96 o
   0   1   9        133.19        140.11         5.27 o
   1   1   9        222.39        235.56         8.61 o
   2   1   9         89.26         80.66         3.98 o
   3   1   9         41.08         44.57         2.19 o
   4   1   9         61.57         53.26         2.46 o
   5   1   9         41.59         41.87         2.24 o
   6   1   9          5.35          4.17         1.64 o
  -7   2   9          2.07          3.94         1.03 o
  -6   2   9        101.10        110.62         8.73 o
  -5   2   9         25.43         29.30         1.73 o
  -4   2   9         83.61        101.92         4.01 o
  -3   2   9        129.02        119.40         6.20 o
  -2   2   9         67.05         62.71         2.85 o
  -1   2   9         61.44         61.74         2.67 o
   0   2   9         22.65         18.99         1.45 o
   1   2   9         85.13         98.07         3.97 o
   2   2   9        145.10        131.08         5.09 o
   3   2   9         15.87         18.03         1.38 o
   4   2   9          0.37          1.64         0.85 o
   5   2   9         52.30         47.75         2.41 o
  -7   3   9         15.57         13.28         2.15 o
  -5   3   9        198.80        204.65        12.65 o
  -4   3   9         49.44         54.14         3.92 o
  -3   3   9         63.94         66.59         2.85 o
  -2   3   9          6.91          7.84         0.89 o
  -1   3   9         91.09         96.10         3.79 o
   0   3   9        163.44        162.60         6.07 o
   1   3   9         46.61         54.47         2.50 o
   2   3   9          0.04          0.47         0.76 o
   3   3   9         79.87         80.98         3.48 o
   4   3   9         77.11         79.23         3.44 o
   5   3   9          7.11          4.43         1.07 o
  -6   4   9         50.00         52.36         4.05 o
  -5   4   9          0.09         -0.17         0.70 o
  -4   4   9         15.12         17.08         2.02 o
  -3   4   9         49.68         53.48         2.36 o
  -2   4   9         64.55         60.65         2.63 o
  -1   4   9          8.26          9.87         1.03 o
   0   4   9         79.86         78.84         3.29 o
   1   4   9         94.19         98.67         3.97 o
   2   4   9         51.29         51.55         2.46 o
   3   4   9          1.25          0.77         0.95 o
   4   4   9          5.90          5.56         1.16 o
  -6   5   9         21.95         24.65         1.61 o
  -5   5   9         75.09         74.51         3.34 o
  -4   5   9         13.73         13.46         1.19 o
  -3   5   9          3.99          3.79         1.01 o
  -2   5   9         22.20         20.54         1.42 o
  -1   5   9         91.52         96.99         7.65 o
   0   5   9         32.13         39.90         2.10 o
   1   5   9          2.60          2.25         0.94 o
   2   5   9          3.79          4.77         1.14 o
   3   5   9         46.84         48.58         2.50 o
  -5   6   9          3.81          2.49         0.91 o
  -4   6   9         16.48         18.21         1.40 o
  -3   6   9         51.35         61.09         4.43 o
  -2   6   9         15.60         18.13         1.40 o
  -1   6   9          0.00          0.86         0.79 o
   0   6   9         35.54         42.10         3.67 o
   1   6   9         26.64         35.24         2.28 o
   2   6   9         35.46         42.37         3.29 o
  -4   7   9          0.22          0.89         1.52 o
  -3   7   9          2.93          3.54         1.39 o
  -2   7   9          6.24          4.93         1.26 o
  -1   7   9         12.42         11.76         1.77 o
   0   7   9          5.97          7.97         1.77 o
   1  -7  10         18.43         22.26         2.66 o
   2  -7  10          2.66          1.77         1.64 o
  -2  -6  10         10.45          6.31         1.19 o
  -1  -6  10         27.28         27.81         2.66 o
   0  -6  10          0.54          1.26         1.00 o
   1  -6  10         12.38         16.78         1.42 o
   2  -6  10         29.71         30.57         1.88 o
   3  -6  10         31.88         37.01         2.12 o
  -4  -5  10         18.95         21.25         2.66 o
  -3  -5  10         76.97         72.20         3.19 o
  -2  -5  10          9.34          8.56         1.19 o
  -1  -5  10         12.94         13.78         1.28 o
   0  -5  10         94.47         91.28         3.71 o
   1  -5  10         28.69         27.79         1.76 o
   2  -5  10          3.01          3.23         1.07 o
   3  -5  10         29.42         35.04         2.00 o
   4  -5  10         15.82         20.97         1.90 o
  -5  -4  10          9.93          8.47         1.90 o
  -4  -4  10          0.72          0.33         0.94 o
  -3  -4  10         32.81         31.58         1.91 o
  -2  -4  10         97.69         85.46         3.49 o
  -1  -4  10         20.44         18.64         1.46 o
   0  -4  10         14.67         10.90         1.19 o
   1  -4  10         37.49         35.23         2.47 o
   2  -4  10         38.40         44.20         2.18 o
   3  -4  10         25.25         22.66         1.31 o
   4  -4  10          0.60          1.41         0.97 o
   5  -4  10          0.10         -0.40         1.26 o
  -5  -3  10         18.63         18.71         1.60 o
  -4  -3  10         68.90         71.15         3.10 o
  -3  -3  10         32.32         26.15         1.67 o
  -2  -3  10         27.64         28.67         2.02 o
  -1  -3  10         92.72         79.24         3.28 o
   0  -3  10         72.14         75.01         3.10 o
   1  -3  10         28.07         24.56         1.55 o
   2  -3  10          1.07         -0.19         0.68 o
   3  -3  10         62.79         57.57         2.59 o
   4  -3  10         19.90         21.99         2.28 o
   5  -3  10         22.94         25.92         1.83 o
  -5  -2  10          2.80          5.36         1.12 o
  -4  -2  10         97.58         99.89         3.91 o
  -3  -2  10        140.73        122.23         5.31 o
  -2  -2  10        110.55        109.40         4.16 o
  -1  -2  10         38.53         44.05         2.72 o
   0  -2  10          2.31          3.10         0.89 o
   1  -2  10         59.75         57.54         2.03 o
   2  -2  10         61.85         53.28         1.92 o
   3  -2  10          5.05          6.16         0.83 o
   4  -2  10          1.21          2.02         0.85 o
   5  -2  10         27.23         27.58         1.79 o
  -6  -1  10         19.38         20.74         2.02 o
  -4  -1  10         13.33         14.86         1.29 o
  -3  -1  10         34.34         39.17         2.53 o
  -2  -1  10          7.80          9.06         1.03 o
  -1  -1  10        113.71        117.00         4.39 o
   0  -1  10         26.27         20.48         1.08 o
   1  -1  10          9.99          8.08         0.80 o
   2  -1  10         21.90         21.46         1.16 o
   3  -1  10        117.21        127.16         6.61 o
   4  -1  10         42.58         41.12         3.13 o
   5  -1  10          3.83          2.80         1.03 o
  -6   0  10         13.70         11.76         1.64 o
  -4   0  10         42.58         42.45         2.09 o
  -3   0  10        238.27        248.83         8.70 o
  -2   0  10        149.99        148.62         5.50 o
  -1   0  10         46.42         44.72         1.67 o
   0   0  10         54.70         45.06         2.30 o
   1   0  10         95.43        105.53         3.83 o
   2   0  10        106.93        101.57         3.20 o
   3   0  10          0.01         -0.67         0.91 o
   4   0  10         34.30         33.09         1.92 o
   5   0  10         30.07         26.19         1.79 o
  -6   1  10          0.44          1.90         1.14 o
  -5   1  10         61.63         68.18         3.79 o
  -4   1  10         17.38         21.24         1.51 o
  -3   1  10         25.55         25.99         3.04 o
  -2   1  10        114.30        108.39         3.66 o
  -1   1  10          6.66          9.87         1.39 o
   0   1  10          8.69          8.98         1.33 o
   1   1  10          1.59          2.91         0.89 o
   2   1  10         69.72         69.12         3.35 o
   3   1  10         70.55         61.11         4.17 o
   4   1  10         16.99         19.20         1.58 o
   5   1  10          3.18          1.70         1.03 o
  -3   2  10         78.90         75.01         4.81 o
  -2   2  10         10.31         12.73         1.33 o
  -1   2  10         32.06         30.44         1.73 o
   0   2  10         51.94         52.59         2.52 o
   1   2  10        145.55        134.47         5.22 o
   2   2  10         19.01         21.17         1.47 o
   3   2  10          7.74          7.99         1.16 o
   4   2  10         78.36         79.17         3.49 o
   5   2  10         52.05         50.59         3.79 o
  -6   3  10         20.02         21.88         2.78 o
  -3   3  10         33.12         31.10         1.76 o
  -2   3  10         40.76         43.93         2.18 o
  -1   3  10         10.74         10.75         1.14 o
   0   3  10         16.17         17.04         1.90 o
   1   3  10         16.81         19.47         1.47 o
   2   3  10         98.41        105.27         6.96 o
   3   3  10         55.37         56.98         2.77 o
   4   3  10          1.96          2.47         1.07 o
  -6   4  10          1.11          1.77         1.52 o
  -5   4  10         27.59         28.46         2.15 o
  -3   4  10         17.79         16.09         1.33 o
  -2   4  10          0.60          0.09         0.76 o
  -1   4  10         24.99         25.66         1.60 o
   0   4  10         81.38         87.89         3.70 o
   1   4  10         52.85         52.50         4.05 o
   2   4  10          7.96          5.51         1.07 o
   3   4  10         27.32         23.60         1.74 o
  -5   5  10          2.10          1.39         1.01 o
  -4   5  10          5.53          5.94         1.26 o
  -3   5  10         37.78         40.10         2.78 o
  -2   5  10         46.59         56.68         2.91 o
  -1   5  10          8.92         12.91         1.33 o
   0   5  10          0.56         -0.40         0.85 o
   1   5  10         38.55         41.95         2.27 o
  -2   6  10          3.76          4.33         0.97 o
  -1   6  10          6.96          6.66         1.06 o
   0   6  10         17.59         19.10         2.53 o
   1  -6  11         19.20         14.17         2.28 o
   2  -6  11          6.80          5.06         1.90 o
  -2  -5  11          1.30          1.21         1.06 o
  -1  -5  11         37.11         33.00         1.98 o
   0  -5  11          7.04          6.45         1.20 o
   1  -5  11          5.67          4.99         1.15 o
   2  -5  11         24.27         28.18         1.94 o
   3  -5  11         27.11         28.21         2.91 o
  -3  -4  11         14.91         17.10         1.55 o
  -2  -4  11         17.63         14.85         1.42 o
  -1  -4  11         18.17         15.22         1.40 o
   0  -4  11         73.13         72.27         3.13 o
   1  -4  11         34.16         36.30         2.03 o
   2  -4  11          4.46          2.09         1.07 o
   3  -4  11          5.65          6.64         0.97 o
   4  -4  11         31.45         27.83         2.53 o
  -4  -3  11          0.60         -0.34         0.94 o
  -3  -3  11         57.16         53.83         4.43 o
  -2  -3  11         60.70         55.57         2.78 o
  -1  -3  11         72.52         69.85         4.17 o
   0  -3  11          1.29         -0.10         0.94 o
   1  -3  11         11.18         11.50         1.24 o
   2  -3  11         48.74         43.44         1.79 o
   3  -3  11         18.03         19.07         1.26 o
   4  -3  11          4.09          5.66         1.24 o
  -5  -2  11         36.11         38.04         2.14 o
  -4  -2  11         34.57         32.93         2.72 o
  -3  -2  11          0.17         -0.04         0.88 o
  -2  -2  11         13.06         14.86         1.33 o
  -1  -2  11         20.65         22.26         1.55 o
   0  -2  11         91.68         86.02         3.46 o
   1  -2  11         17.45         17.25         1.14 o
   2  -2  11          1.44          0.49         0.72 o
   3  -2  11          9.12         14.10         1.34 o
   4  -2  11         52.20         58.95         4.95 o
  -5  -1  11          0.32          0.13         1.39 o
  -4  -1  11         18.83         17.41         1.47 o
  -3  -1  11         34.82         38.11         1.96 o
  -2  -1  11        167.73        159.92         5.85 o
  -1  -1  11        105.84         86.99         3.49 o
   0  -1  11         32.37         25.91         1.30 o
   1  -1  11         42.33         41.10         1.67 o
   2  -1  11         57.71         62.20         4.11 o
   3  -1  11         19.25         17.42         1.20 o
   4  -1  11          5.56          7.08         1.46 o
  -5   0  11          7.80          9.36         1.77 o
  -4   0  11         29.93         33.08         1.91 o
  -3   0  11         27.75         28.01         1.67 o
  -2   0  11          1.00         -0.69         0.85 o
  -1   0  11         83.87         82.62         4.30 o
   0   0  11         26.50         35.57         1.81 o
   1   0  11          3.12          2.49         0.91 o
   2   0  11         16.73         17.91         1.49 o
   3   0  11         40.80         40.03         2.97 o
   4   0  11         28.99         30.85         1.96 o
  -4   1  11         27.71         29.72         2.66 o
  -3   1  11        129.66        131.67         7.46 o
  -2   1  11         76.17         81.97         3.44 o
  -1   1  11          3.02          1.77         1.14 o
   0   1  11         94.21         96.19         3.96 o
   1   1  11         64.53         61.01         2.85 o
   2   1  11         18.39         16.38         1.42 o
   3   1  11          0.28          0.67         0.94 o
   4   1  11          7.25          8.60         1.77 o
  -3   2  11          1.72          0.13         0.79 o
  -2   2  11         42.61         46.42         2.30 o
  -1   2  11         63.61         52.19         4.81 o
   0   2  11          8.65          9.20         1.15 o
   1   2  11          2.25          0.64         0.88 o
   2   2  11         11.04         13.45         1.38 o
   3   2  11         39.65         45.60         2.46 o
  -3   3  11         57.79         58.56         4.05 o
  -2   3  11          6.60          5.89         0.97 o
  -1   3  11          0.72          0.33         0.85 o
   0   3  11         57.20         61.92         3.98 o
   1   3  11         28.57         37.69         2.09 o
   2   3  11          7.53          6.25         1.12 o
  -3   4  11         12.32         12.77         1.64 o
  -2   4  11         39.50         39.87         2.12 o
  -1   4  11         53.94         59.14         2.81 o
   0   4  11          1.20          0.51         0.89 o
   1   4  11         16.78         21.18         1.96 o
  -3   5  11         24.99         31.24         2.40 o
  -2   5  11          0.18          1.43         0.91 o
  -1   5  11          7.70          8.22         1.77 o
  -1  -4  12         28.37         28.09         1.94 o
   0  -4  12         12.98         12.10         1.46 o
   1  -4  12          0.07         -1.55         1.71 o
   2  -4  12         15.89         14.04         2.28 o
  -3  -3  12         20.64         21.00         2.66 o
  -2  -3  12          0.89         -0.13         1.06 o
  -1  -3  12          3.26          4.18         1.12 o
   0  -3  12         25.42         23.55         1.73 o
   1  -3  12         39.77         39.60         2.21 o
   2  -3  12          4.49          5.84         1.25 o
   3  -3  12          7.07          6.85         1.02 o
  -4  -2  12          9.68          7.72         1.90 o
  -3  -2  12         19.23         19.97         1.64 o
  -2  -2  12         47.36         45.13         2.30 o
  -1  -2  12         56.22         47.51         2.40 o
   0  -2  12          9.17          9.41         2.34 o
   1  -2  12          9.77          8.11         1.24 o
   2  -2  12         15.51         18.31         1.26 o
   3  -2  12         23.71         24.35         1.52 o
  -4  -1  12          9.38         12.27         1.34 o
  -3  -1  12         25.42         23.04         1.64 o
  -2  -1  12          8.33          8.25         1.24 o
  -1  -1  12         18.22         15.60         1.42 o
   0  -1  12         29.87         33.49         1.91 o
   1  -1  12         31.52         34.14         1.70 o
   2  -1  12          7.25          6.53         1.21 o
   3  -1  12         17.54         19.05         1.73 o
  -4   0  12          2.46          2.13         1.08 o
  -3   0  12         25.64         26.09         1.73 o
  -2   0  12         79.57         84.87         5.31 o
  -1   0  12         14.63         15.30         2.02 o
   0   0  12          1.65          0.38         1.14 o
   1   0  12         32.78         32.18         1.94 o
   2   0  12         38.42         40.39         2.34 o
   3   0  12          2.07          2.53         1.77 o
  -4   1  12         26.56         31.37         2.91 o
  -1   1  12         47.57         46.85         2.43 o
   0   1  12         50.96         51.43         2.58 o
   1   1  12         12.60         16.72         1.55 o
   2   1  12          8.60          9.14         1.33 o
  -3   2  12         50.24         54.64         4.05 o
  -2   2  12         40.72         39.12         2.40 o
  -1   2  12          0.05         -0.55         0.88 o
   0   2  12          3.01          2.30         0.97 o
   1   2  12         27.58         32.34         3.48 o
  -3   3  12          0.52         -0.25         0.82 o
  -2   3  12         16.09         15.16         1.90 o
  -1   3  12         32.23         38.27         2.18 o
   0   3  12         23.57         27.07         1.82 o
  -2   4  12         12.26         16.57         2.15 o
  -1  -2  13          0.08          0.00         1.52 o
   0  -2  13         26.81         30.61         2.53 o
   1  -2  13         19.58         20.87         2.28 o
  -2  -1  13         15.37         14.29         2.02 o
  -1  -1  13         23.16         28.59         2.53 o
   0   1  13          2.15          3.16         1.52 o
                                                
